# Supplementary material for: Endogenous aldehyde-induced DNA–protein crosslinks are resolved by transcription-coupled repair
Source: Nat Cell Biol. 2024 Apr 10;26(5):784–96. doi: 10.1038/s41556-024-01401-2 (PMC11098742; doi:10.1038/s41556-024-01401-2)
Supplement: Supplementary file 2 — Supplementary Tables 1–10. [file 41556_2024_1401_MOESM2_ESM.xlsx]

## Sheet: Supplementary Table 1
Protein IDs	Gene names	-Log Student's T-test p-value WT_FA_WT_UT	Student's T-test Difference WT_FA_WT_UT	Unique peptides	Sequence coverage [%]	LFQ intensity FA_1	LFQ intensity FA_2	LFQ intensity FA_3	LFQ intensity UT_1	LFQ intensity UT_2	LFQ intensity UT_3
Q9NRG9	AAAS	3.9714	2.95074	15	41.4	28.7048	28.4604	28.3923	25.5671	25.8602	25.278
Q9UKV3	ACIN1	0.0534698	-0.0451813	20	21.7	28.9845	28.4154	28.6986	29.1432	28.3129	28.778
P60709;P63261;Q6S8J3;A5A3E0;Q9BYX7;P0CG39;P0CG38;Q562R1	ACTB;ACTG1	0.57006	0.277377	7	42.7	28.447	28.5159	28.8532	28.6177	28.0092	28.357
P63267;P68133;P68032;P62736	ACTG2;ACTA1;ACTC1;ACTA2	0.691816	3.10511	1	11.2	26.3454	26.0506	21.6482	24.3076	20.3314	20.0898
O96019	ACTL6A	1.42113	1.16199	1	3	22.7435	22.6295	23.4378	21.6743	21.3399	22.3107
P55265	ADAR	0.833694	-0.383062	9	10.8	25.0041	25.4931	25.4464	25.9373	25.4352	25.7203
O43823	AKAP8	0.53034	-0.421069	6	15.5	26.0247	26.0653	26.538	27.1541	26.0863	26.6507
Q86V81	ALYREF	0.962601	2.60019	3	24.9	25.1853	24.9611	25.1674	23.4717	20.0002	24.0414
P07355;A6NMY6	ANXA2;ANXA2P2	0.81162	1.33746	7	25.7	25.2339	24.8425	26.5243	23.063	24.846	24.6793
Q9UH17;P31941;Q96AK3	APOBEC3B	0.166049	-0.86348	4	14.7	21.0096	23.3932	19.4199	19.0655	23.0081	24.3397
Q9UNA1	ARHGAP26	0.51192	-1.29545	2	4.4	23.0669	20.7316	21.3902	23.7129	24.0542	21.3079
Q96C12	ARMC5	1.52989	3.21236	6	11.2	24.6949	24.9652	24.8847	20.447	20.912	23.5486
Q6PL18	ATAD2	1.30557	3.3833	8	8.7	26.3035	23.2339	24.3471	20.4722	20.3824	22.88
P17544	ATF7	1.52899	0.538802	2	14.4	26.1336	26.3257	26.0629	25.8566	25.3693	25.6799
Q96GD4;Q9UQB9	AURKB	0.0915128	-0.0894883	5	19.8	24.9013	24.7715	24.5174	24.1658	25.0711	25.2217
O95816	BAG2	2.23702	3.11812	1	5.2	24.2307	24.3156	24.1882	20.397	20.7128	22.2704
O75531	BANF1	3.92131	3.50848	4	50.6	27.5656	27.108	27.4105	23.9876	23.4696	24.1013
Q9UIG0	BAZ1B	0.0168554	0.0060037	25	22.2	28.247	28.0593	28.2193	28.0173	28.1253	28.365
O75934	BCAS2	0.0210102	0.0907472	2	18.2	22.4356	22.8599	20.4575	19.4049	22.6173	23.4585
Q9NYF8	BCLAF1	0.504285	0.298833	17	24.8	30.7288	30.3762	30.5207	30.7175	29.9701	30.0417
Q8TDN6	BRIX1	1.81588	-0.42628	13	46.2	28.2744	28.017	28.2058	28.6259	28.4553	28.6948
O43684	BUB3	1.05271	1.50769	1	4	23.2936	22.7677	23.1262	22.8371	21.1441	20.6833
P41223	BUD31	0.28879	-0.759149	2	20.8	23.4326	23.4762	20.4253	23.6791	22.5707	23.3617
Q53F19	C17orf85	0.597396	1.29126	4	8.4	24.2812	24.2119	24.923	24.1249	24.117	21.3005
Q86XI8	C19orf68	0.0332684	-0.0396773	1	1.6	27.4217	26.8595	26.5577	27.6022	26.7755	26.5802
P83916	CBX1	0.454167	0.541905	3	39.5	24.6603	24.6373	24.6828	25.1442	23.6622	23.5482
Q13185	CBX3	0.198707	-0.240529	4	51.4	28.4206	27.7139	27.3093	28.7223	27.7494	27.6936
P45973	CBX5	0.549221	-0.268761	6	46.6	28.1979	27.8647	27.7028	28.4572	27.9036	28.2109
Q8IV32	CCDC71	1.12629	1.54137	3	10.3	21.721	22.5802	23.0926	21.9292	20.4771	20.3634
Q9Y3X0	CCDC9	0.707834	0.278459	2	5.8	21.8668	21.8561	21.9893	21.9731	21.4791	21.4246
O60508	CDC40	0.591868	-1.90709	7	14.5	24.4786	20.273	24.6297	25.4053	24.8807	24.8166
Q6P1J9	CDC73	2.59837	9.32077	33	63.3	32.2414	32.1848	32.4345	25.7142	21.3651	21.8192
Q53HL2	CDCA8	0.223031	0.927713	2	9.6	24.0733	20.5899	24.2508	23.9554	20.1346	22.0409
O14519	CDK2AP1	0.233923	-0.298449	1	11.3	20.838	20.2584	20.0518	21.4644	20.6462	19.9329
Q9NXV6	CDKN2AIP	0.493642	-0.370901	2	6.2	20.7327	20.4805	21.0349	21.3616	20.5509	21.4483
Q7Z7K6	CENPV	1.17714	0.378785	12	65.8	32.7036	33.1404	32.9421	32.5872	32.3906	32.6719
O14647;A0A0D9SFI3;O14646	CHD2;CHD1	0.31913	0.875612	2	1.2	24.0056	20.6479	23.8023	21.905	21.4653	22.4587
Q14839;Q8TDI0;Q12873	CHD4;CHD5	2.99527	6.49272	14	10	26.6651	24.6528	26.8295	20.1281	19.3091	19.2322
Q8IWX8	CHERP	0.971855	4.42607	8	13.5	26.3663	26.2777	26.4342	26.0385	20.8867	18.8748
Q9Y3Y2	CHTOP	1.54934	0.514187	4	25	26.9296	26.888	26.9744	26.7091	26.2066	26.3338
P23946	CMA1	0.343019	-1.47419	1	6.5	22.4632	18.8635	23.4499	20.9144	24.5847	23.7
P29400	COL4A5	0.073835	0.116079	2	2.7	25.693	26.6659	26.5636	25.3064	26.8341	26.4338
P49711	CTCF	0.35478	0.359638	1	2.5	21.7813	20.6931	21.8938	20.7779	21.3885	21.1229
Q6PD62	CTR9	4.9507	11.7649	35	41.9	32.6103	32.6814	32.6873	20.083	21.5726	21.0286
Q13619	CUL4A	2.11908	0.696281	12	26.6	28.2567	28.2049	28.4635	27.838	27.4584	27.5398
Q13620	CUL4B	0.809094	1.89281	7	15.6	24.9142	22.0864	24.2698	23.0234	21.8402	20.7283
Q93034	CUL5	0.477418	1.34127	4	8.5	23.8887	24.1878	23.702	20.1654	23.8963	23.693
Q9HCG8	CWC22	0.351271	-0.361732	2	2.2	21.5055	20.4249	20.2709	21.0758	20.7954	21.4152
P51398	DAP3	0.246684	0.287569	3	11.6	22.5942	23.3553	23.7837	22.3834	23.0754	23.4117
Q16531	DDB1	4.52161	2.49477	41	46.3	31.3486	31.1817	31.4281	28.9978	28.8002	28.6762
Q92841	DDX17	0.906516	-0.261814	24	48.8	31.8976	31.7951	32.054	32.2457	31.9589	32.3276
Q9NR30	DDX21	1.29873	0.480324	30	48.8	30.4218	30.5777	30.7446	29.8584	30.0812	30.3635
O00148	DDX39A	0.907628	0.662931	5	42.4	25.7066	25.6991	25.461	25.1953	24.3053	25.3773
Q13838	DDX39B	1.65386	0.819915	5	41.4	28.7013	28.664	28.6636	27.4989	27.7966	28.2736
O00571;O15523;Q9NQI0	DDX3X;DDX3Y	0.553099	-0.221562	21	40.2	28.5154	28.4792	28.5452	28.3829	28.8899	28.9317
P17844	DDX5	0.826398	-0.495667	21	48.4	31.3245	31.0882	31.3146	32.2621	31.3865	31.5657
Q9BQ39	DDX50	0.103395	-0.0653496	16	33.2	27.7789	28.0495	27.9465	28.241	27.5659	28.164
Q86TM3	DDX53	0.559765	-0.724723	1	1.9	30.2327	32.0166	31.6628	31.6686	32.1955	32.2223
Q8TDD1	DDX54	0.730955	-0.826906	5	10.4	22.8528	23.0496	24.0289	24.8756	23.7733	23.763
P35659	DEK	2.39726	4.40676	2	6.1	25.4963	25.924	25.8192	22.604	21.3383	20.0769
O43143;O60231;Q14562	DHX15	1.13541	-0.216073	18	27.8	28.0584	28.347	28.2933	28.4346	28.4382	28.4741
Q08211	DHX9	1.48936	-0.815948	38	38.4	29.4207	29.264	29.8899	30.0753	30.2887	30.6585
Q9BTC0	DIDO1	1.33859	3.53929	5	3.6	24.9087	24.1818	24.206	19.6255	19.7337	23.3194
O60832	DKC1	0.132432	-0.130995	3	7.2	23.6632	24.1048	24.7887	24.6324	24.1927	24.1245
Q9Y6K1	DNMT3A	0.112465	-0.411753	2	3.9	24.1821	19.9452	21.2207	22.8037	21.3602	22.4194
Q9C005	DPY30	0.21617	0.159288	2	36.4	22.1481	22.4168	21.9366	21.7332	22.5083	21.7821
Q08554	DSC1	0.621234	-1.30578	1	1.2	22.6881	24.039	20.88	24.1462	24.0009	23.3773
P63167;Q96FJ2	DYNLL1;DYNLL2	0.0200303	-0.0483685	3	49.4	27.253	25.4007	25.8255	26.6935	26.8721	25.0587
Q99848	EBNA1BP2	0.788181	-0.496438	8	29.7	27.2323	27.2373	27.3393	28.1046	27.192	28.0017
O75530	EED	1.41889	1.64948	2	5.9	24.8147	24.0809	23.2057	21.8356	22.7231	22.5942
Q5VTE0;P68104;Q05639	EEF1A1P5;EEF1A1	0.399206	0.245172	7	27.1	24.0093	24.3793	24.7596	23.9356	24.4153	24.0619
Q15029	EFTUD2	0.908117	-0.25721	24	39.1	28.471	28.4482	28.3914	28.4341	28.8319	28.8162
P38919;P60842;Q14240	EIF4A3	1.63779	0.200233	21	68.9	31.1441	31.0666	31.0218	30.9505	30.8019	30.8793
P23588	EIF4B	0.272458	0.753466	5	13.4	24.5864	21.926	21.6497	23.1278	21.6033	21.1707
Q15717	ELAVL1	0.0235293	0.0206928	10	39.6	28.4352	28.6319	29.0176	28.2953	28.6111	29.1163
P60002	ELOF1	0.79377	3.68059	1	21.7	26.5057	20.1358	26.1681	20.9239	19.5128	21.3311
Q03468	ERCC6	3.21907	12.5536	67	60.3	33.7897	33.869	33.9289	23.8099	20.5177	19.5994
Q13216	ERCC8	4.53093	8.60066	13	47.2	29.1064	29.0849	29.097	19.8127	20.4553	21.2183
P84090	ERH	0.214498	0.333048	4	44.2	31.5374	30.6547	30.8929	31.7566	30.36	29.9692
Q9UK61	FAM208A	0.787313	-0.554197	11	9.3	24.9754	24.4037	24.6749	25.6892	25.3012	24.7262
Q5VWN6	FAM208B	0.0445159	-0.135195	3	1.9	21.8992	20.1636	21.9014	22.6779	21.896	19.7959
P22087;A6NHQ2	FBL;FBLL1	2.8063	5.02076	3	11.8	25.9031	25.3961	25.6409	19.8565	21.8944	20.127
Q14192	FHL2	0.728125	0.475927	15	69.9	30.2995	30.6342	30.4908	29.4402	30.1982	30.3584
Q13643	FHL3	0.736745	-0.223511	12	67.1	28.537	28.6008	28.6193	29.0829	28.6713	28.6735
P21333;Q14315	FLNA	0.551695	0.249371	24	15.8	26.9067	27.3032	27.4635	27.0471	26.7544	27.1238
Q96QD9	FYTTD1	1.31842	0.301493	7	26.7	26.5102	26.3896	26.478	26.0245	26.0933	26.3555
Q9NY12	GAR1	0.2298	-1.36004	3	18.4	21.757	26.2148	20.7937	25.7241	21.068	26.0535
Q9BVP2	GNL3	2.46536	-0.488547	7	15.1	26.2398	26.2058	26.2578	26.8736	26.6772	26.6182
Q9HCN4	GPN1	0.369201	-1.08265	2	6.7	20.4056	24.2028	23.127	24.582	23.4216	22.9796
P28799	GRN	0.327275	0.263294	3	4.9	27.3274	26.7416	27.2812	27.3899	26.5051	26.6653
P32780	GTF2H1	1.16294	1.18356	2	5.1	21.9446	22.2017	22.3232	21.6334	21.2106	20.0748
Q6P1K8;Q13888	GTF2H2C;GTF2H2	0.735818	0.923899	1	2.3	22.0978	21.2505	22.6208	21.7989	21.0348	20.3636
Q13889	GTF2H3	1.82175	2.7568	1	6.5	22.3528	23.2621	23.2306	19.0702	21.1507	20.3542
P78347	GTF2I	0.345455	1.11795	3	5.3	22.6119	22.8224	20.4598	19.3972	23.0241	20.119
Q9UKN8	GTF3C4	0.162659	0.332384	2	5.4	21.7359	21.5548	20.5107	22.0263	19.7256	21.0523
Q71UI9;P0C0S5	H2AFV;H2AFZ	0.730867	-0.23934	4	53.9	30.3162	30.597	30.3251	30.5275	30.5401	30.8887
O75367;Q9P0M6	H2AFY	0.648646	-0.139196	15	57.3	29.1215	29.1514	29.2785	29.1643	29.3537	29.4511
P84243	H3F3A	0.195817	1.65216	1	45.6	28.2425	27.5945	24.2723	19.0861	28.5756	27.491
Q13547	HDAC1	1.2297	1.87013	2	11.2	23.8105	23.3072	21.9027	20.9862	21.9442	20.4795
Q92769	HDAC2	3.2366	3.33866	7	27.5	27.4318	27.7221	28.4145	24.84	24.4397	24.2728
Q14526	HIC1	0.135252	0.523534	1	3.3	24.5671	25.3129	25.3283	21.7917	25.4379	26.4082
P16401	HIST1H1B	0.122854	-0.0919234	4	21.2	29.7128	29.8114	29.395	30.1663	29.3266	29.702
P10412;P16402;P22492;Q02539	HIST1H1E;HIST1H1D	0.329899	0.341021	1	21.9	30.4573	30.1488	29.7914	30.5294	29.577	29.268
Q99880;Q99879;Q99877;Q93079;Q5QNW6;P62807;P58876;P57053;O60814;Q96A08	HIST1H2BL;HIST1H2BM;HIST1H2BN;HIST1H2BH;HIST2H2BF;HIST1H2BC;HIST1H2BD;H2BFS;HIST1H2BK;HIST1H2BA	0.258915	-0.181739	1	52.4	34.3907	33.9389	33.8057	34.6592	34.0162	34.0051
P68431;Q16695;Q6NXT2	HIST1H3A;HIST3H3;H3F3C	0.311728	-0.237083	1	45.6	33.9243	33.4685	33.2049	34.2209	33.6093	33.4788
P62805	HIST1H4A	0.0829091	0.0151889	10	54.4	34.686	34.5617	34.6336	34.5632	34.7195	34.5531
Q8IUE6	HIST2H2AB	0.505466	2.51133	1	35.4	28.3392	27.8961	27.9199	27.8981	21.2082	27.5149
Q16777;Q6FI13	HIST2H2AC;HIST2H2AA3	0.445695	-0.125868	1	55	34.7013	34.4203	34.4493	34.5308	34.6099	34.8077
Q71DI3	HIST2H3A	0.0301034	-0.307059	1	45.6	27.6232	26.6539	20.2941	20.1238	28.3593	27.0094
Q5TEC6	HIST2H3PS2	0.327925	-0.149162	1	25	31.4149	31.1568	31.0178	31.6261	31.1319	31.2789
Q13151	HNRNPA0	2.81877	4.6609	2	11.8	24.982	25.2241	25.2559	19.3683	20.7046	21.4064
P09651;Q32P51	HNRNPA1;HNRNPA1L2	2.22861	1.9943	9	35.2	28.6811	28.4519	27.4689	26.2596	26.1491	26.2102
P22626	HNRNPA2B1	0.699143	0.848276	12	40.5	28.937	28.5306	28.0286	28.617	27.0664	27.2679
P51991	HNRNPA3	0.64071	-0.345027	11	35.4	29.1918	29.0128	28.9355	28.9306	29.6434	29.6011
Q99729	HNRNPAB	0.553842	0.886174	1	3.9	24.1612	22.979	22.5711	23.3709	22.0528	21.6291
P07910;A0A0G2JPF8;P0DMR1;O60812;B7ZW38;B2RXH8;Q86SE5	HNRNPC	1.52416	-0.444998	12	37.6	32.7444	32.9959	32.8679	33.5414	33.194	33.2077
Q14103	HNRNPD	0.579251	0.619778	6	18.3	27.6493	27.4343	26.9419	25.8698	27.2238	27.0725
O14979	HNRNPDL	0.24128	0.0897636	4	12.1	26.5835	26.6133	26.4509	26.7343	26.3005	26.3436
P52597	HNRNPF	0.531227	0.177707	10	50.1	29.1044	29.2234	29.2051	28.7468	29.0125	29.2404
P31943	HNRNPH1	0.0838398	-0.0201066	12	55.9	31.1543	31.3474	31.2842	31.4075	31.2078	31.2309
P55795	HNRNPH2	0.0373887	-0.0226059	8	40.8	27.0358	27.3923	27.286	27.0494	27.1232	27.6094
P31942	HNRNPH3	0.141249	0.681779	2	9	25.2661	22.1075	25.0964	24.818	25.0573	20.5493
P61978	HNRNPK	0.168941	0.103218	11	36.7	28.3601	28.6609	28.6937	28.1887	28.349	28.8674
P14866;M0QYT0	HNRNPL	2.2379	0.561232	14	42.3	28.5059	28.4721	28.6044	28.1128	27.7841	28.0019
P52272	HNRNPM	1.63428	0.69296	26	49.5	29.8879	30.2431	30.5301	29.5675	29.4188	29.5958
O43390	HNRNPR	1.09254	3.22078	4	13	26.3702	25.2016	24.3037	23.4722	23.1641	19.5768
Q00839	HNRNPU	0.573463	0.111398	17	28.1	29.6486	29.8385	29.8236	29.7794	29.5794	29.6178
Q9BUJ2	HNRNPUL1	1.02742	0.651126	2	2.9	23.1961	23.525	23.6192	23.3325	22.537	22.5174
Q1KMD3;H3BQZ7	HNRNPUL2;HNRNPUL2-BSCL2	1.72182	-0.225217	18	34.4	28.4197	28.5135	28.5182	28.6248	28.7054	28.7968
P51659	HSD17B4	0.695547	-0.14789	5	9.6	24.3774	24.4511	24.5104	24.7297	24.6261	24.4267
P08238;P07900	HSP90AB1;HSP90AA1	1.13264	1.84467	2	3.9	22.2168	23.1645	22.4247	19.8521	20.2628	22.1572
P0DMV9;P0DMV8	HSPA1B;HSPA1A	1.38935	0.392381	13	56.9	30.8683	30.9108	31.2107	30.4881	30.5779	30.7467
P11021	HSPA5	0.406803	-0.144037	21	45.6	30.184	30.5008	30.6415	30.4671	30.5993	30.692
P11142;P54652	HSPA8	2.71335	0.434171	19	46	31.9745	31.9658	31.964	31.6345	31.4272	31.5401
P38646	HSPA9	0.315251	-0.113515	25	47.9	30.6617	31.0625	31.1177	31.0938	31.0926	30.996
P04792	HSPB1	0.76763	3.08208	1	8.3	20.2723	25.4541	26.0423	20.6093	20.5987	21.3144
P01857;P01860;P01859;P01861	IGHG1;IGHG3;IGHG2;IGHG4	0.180634	-0.106859	2	4.5	35.0802	35.2562	35.0575	35.6653	35.0827	34.9666
A0A0B4J1U7	IGHV6-1	0.0990084	-0.666016	1	5.8	26.483	21.0716	26.957	27.3469	22.5283	26.6345
A0A0C4DH67;A0A0C4DH69;A0A075B6S5	IGKV1-8;IGKV1-9;IGKV1-27	0.278503	0.450599	1	13.9	31.7108	31.5967	31.4739	29.8499	31.8219	31.7578
P06312	IGKV4-1	0.622931	-0.361542	1	7.4	24.6667	24.2931	24.4605	25.0977	25.0465	24.3606
Q12905	ILF2	2.3126	0.864571	8	34.9	26.4688	26.6477	26.7717	25.569	25.7264	25.9991
Q12906	ILF3	0.731578	1.59839	3	4.4	24.7106	24.5634	25.1727	23.7621	21.307	24.5823
Q16891	IMMT	0.205196	0.855984	2	5	22.7992	22.9541	18.2585	21.3924	20.259	19.7925
Q9NQS7	INCENP	0.246029	-0.597551	4	6.9	24.9269	22.1996	23.9511	25.3047	24.0745	23.4911
Q68E01	INTS3	0.0358263	0.0897223	1	2.7	22.0892	19.8938	21.5635	20.6905	22.1428	20.4441
Q96ST2	IWS1	3.71283	4.16516	11	17.1	29.823	29.6569	29.789	25.419	25.1562	26.1983
P14923	JUP	0.146909	-0.344332	1	2.7	20.6974	23.195	23.3126	22.9325	22.3847	22.9208
Q07666	KHDRBS1	0.907989	0.304764	3	12	25.3289	25.2913	25.3892	25.3342	24.8298	24.9312
Q92945	KHSRP	2.49806	1.76964	1	1.4	22.7445	22.9856	22.9169	20.6032	21.522	21.213
Q15397	KIAA0020	1.27287	1.45642	3	12.3	22.2196	22.4905	22.3441	20.802	21.8577	20.0252
Q69YN4	KIAA1429	0.620831	0.96478	7	5.8	23.5818	23.2821	22.7103	20.9328	22.9866	22.7603
Q03164	KMT2A	0.0612024	-0.0946445	4	1.6	24.6694	23.3534	24.7209	24.8936	24.2545	23.8795
P52292	KPNA2	1.15063	2.95461	4	10.8	24.0902	24.2439	24.5201	20.985	23.5613	19.4441
Q5T749	KPRP	0.229614	0.748344	3	7.1	22.2938	23.6285	22.7731	24.2643	22.1339	20.0521
P35908	KRT2	0.686852	-0.447765	1	69.8	31.613	31.8799	31.1151	32.324	31.9764	31.651
P07942	LAMB1	0.118637	-0.11316	1	0.6	35.4235	34.9743	35.0114	35.8762	35.0095	34.8629
Q8WVC0	LEO1	3.99056	8.75195	12	23.1	31.6153	31.5517	31.5045	23.03	23.6523	21.7334
P02545;Q03252	LMNA	0.330415	0.152799	28	48.9	31.2516	31.2776	31.0979	31.4072	30.7971	30.9646
P20700	LMNB1	0.122334	-0.118418	10	23	26.3105	26.0954	26.0083	26.8605	26.2323	25.6766
Q8WWI1	LMO7	1.75091	-0.454311	37	28	29.4162	29.7796	29.7167	30.1573	30.0518	30.0664
P61326	MAGOH	0.0405353	0.0534267	1	44.5	24.7079	24.352	25.1997	25.3985	24.1143	24.5866
Q96A72	MAGOHB	0.691747	0.277235	1	44.6	29.8059	29.4087	29.6993	29.5359	29.087	29.4592
P27361	MAPK3	0.052647	-0.064757	1	2.1	28.0144	29.0458	29.2491	28.9014	29.1111	28.4911
P43243	MATR3	1.90022	-0.493631	26	45	30.29	30.5637	30.4654	30.8355	30.8681	31.0964
Q8IYB1	MB21D2	0.0105826	0.0118529	7	21.4	25.803	26.4452	26.3048	25.5722	26.3154	26.6298
P25205	MCM3	0.0953363	-0.379573	5	7.3	22.2981	23.4429	20.6237	23.7084	20.1729	23.6221
P33992	MCM5	0.382199	1.13912	2	6.1	23.3495	23.4712	24.0636	20.0231	23.7909	23.6529
P33993	MCM7	0.491472	0.55426	2	3.6	22.585	23.7552	22.6618	21.9385	23.0208	22.3799
P55081	MFAP1	0.0095329	0.0135237	3	12.8	24.0292	24.5746	24.196	23.3773	24.6564	24.7255
P46013	MKI67	0.906543	3.01179	12	7.4	26.5483	24.8394	25.7882	25.2327	22.7648	20.143
Q7Z3U7	MON2	0.103031	0.692629	1	1.3	25.4907	28.2142	27.2662	21.7324	28.6479	28.5128
P82664	MRPS10	0.228554	-0.294551	1	7	22.1464	23.3558	23.4619	22.7602	23.7032	23.3843
Q9Y3D9	MRPS23	0.603964	-1.39502	2	13.7	19.7731	22.786	22.655	23.7656	22.7056	22.928
Q92665	MRPS31	0.0628794	-0.0928173	1	6.1	21.0924	22.2215	22.759	22.2775	22.2525	21.8213
Q13330;Q9BTC8	MTA1;MTA3	2.86176	5.93205	4	14.1	25.6321	24.9583	25.5936	20.822	18.3913	19.1744
O94776	MTA2	1.47699	4.03476	7	16.8	27.8529	26.8677	27.4257	24.8634	20.903	24.2756
Q9Y6C9	MTCH2	0.882113	-1.38617	1	7.9	20.3228	22.1844	22.6029	22.6739	23.3644	23.2304
P60660;P14649	MYL6	0.612108	1.55083	3	26.5	23.5957	23.7629	23.8228	23.4271	19.9105	23.1913
Q09161	NCBP1	1.75833	2.36324	13	26.8	27.4744	27.7829	28.1296	24.3049	26.1887	25.8035
P52298	NCBP2	1.72644	1.77084	3	22.4	23.5397	22.5981	22.0198	21.0332	21.1312	20.6807
Q9HCD5	NCOA5	0.879711	-0.986724	6	20.4	23.9506	22.5743	22.8629	24.6642	23.5842	24.0997
Q9BTX1	NDC1	3.5556	7.50306	9	23.3	27.3498	27.7844	27.3849	19.9478	18.9746	21.0876
Q13469	NFATC2	1.06766	-0.646774	1	2.1	29.6902	28.8893	29.7072	29.9119	30.0901	30.2251
Q12857;Q14938;O00712	NFIA;NFIX	0.436711	-1.601	2	10.4	23.2601	22.792	19.4788	24.788	21.43	24.1159
P08651	NFIC	2.31711	-1.88982	13	51.4	27.7751	27.8162	26.8578	29.1556	29.5594	29.4035
Q8NEJ9	NGDN	0.0674643	0.126806	1	5.7	20.9051	20.1566	21.5236	20.7843	21.616	19.8046
Q9NX24	NHP2	0.951087	1.965	2	17.6	24.5315	23.4099	23.2133	23.389	21.4758	20.3949
P55769	NHP2L1	0.342828	-0.447861	1	9.4	24.0734	23.8348	25.296	25.2364	24.2678	25.0436
O15226	NKRF	0.716957	-0.346281	6	10.4	25.6132	25.1415	25.5728	25.8673	25.4788	26.0202
Q9H6R4	NOL6	0.107156	-0.217021	2	2.1	21.8698	20.0922	20.8362	21.9636	21.2992	20.1865
Q15233	NONO	4.28428	4.52554	4	16.3	25.2593	25.2217	25.2156	21.1925	20.5344	20.393
Q9Y2X3	NOP58	0.275841	0.481851	1	3.2	21.8678	22.9883	20.5797	21.2404	21.2435	21.5064
P06748	NPM1	0.819339	-0.37938	6	32.3	26.8483	26.8175	26.8153	26.8204	27.5603	27.2385
O95478	NSA2	0.387328	1.46586	3	15	25.243	24.5232	24.7308	24.3783	25.4529	20.2682
Q08J23	NSUN2	2.19227	1.67389	3	5.6	22.2006	21.6	21.813	19.8766	19.9855	20.7298
O43809	NUDT21	1.85671	1.66104	1	7.5	22.4324	23.145	23.0364	21.6686	20.5705	21.3915
Q14980	NUMA1	0.730036	0.260294	23	15.6	26.1103	26.0055	26.3649	26.0887	25.6672	25.944
O75694	NUP155	5.64502	6.99415	19	21.1	28.0737	28.2188	27.7647	21.2296	20.8509	20.9943
Q8TEM1	NUP210	3.67921	2.79191	1	1	22.7447	23.2711	23.1675	20.4537	20.3708	19.9831
Q8NFH5	NUP35	3.32627	2.67684	13	67.5	32.252	32.5495	32.4811	29.6366	29.4048	30.2107
Q8NGY9	OR2L8	0.388295	3.81898	1	6.7	31.7713	32.5794	32.3177	20.1298	32.3944	32.6874
Q8N7H5	PAF1	2.55641	9.34455	21	52.4	32.2076	32.3663	32.5017	25.7133	20.9013	22.4274
P09874	PARP1	1.07536	2.83611	3	4.5	23.5452	24.318	23.7517	23.4715	19.8036	19.8314
Q15365	PCBP1	0.471435	0.139743	3	12.1	26.4345	26.6297	26.7119	26.2663	26.4881	26.6023
Q15366	PCBP2	1.11394	2.30446	2	9.9	24.0253	24.8349	24.5236	24.007	21.5558	20.9076
P22061	PCMT1	0.583579	0.777291	7	45.8	27.4832	27.4815	27.8314	25.7428	26.9789	27.7425
Q96MG8	PCMTD1	0.835134	-0.425416	5	20.7	25.5243	25.7102	25.8069	26.5394	25.9662	25.8121
Q9NV79	PCMTD2	0.104564	0.102613	3	8.9	23.2322	24.0138	24.0018	23.2529	23.6025	24.0845
Q96HS1	PGAM5	1.40504	-0.485726	16	64.7	29.526	29.6029	29.578	30.3685	29.9475	29.8481
P35232	PHB	0.15811	0.126151	4	19.5	24.3386	23.9186	24.8088	24.2199	24.4983	23.9694
Q99623	PHB2	0.0213213	0.0311782	2	7.7	22.9584	22.2614	22.8926	23.5378	22.307	22.1741
Q92576	PHF3	0.12941	0.276501	21	16.3	26.8846	25.8997	26.3228	27.4412	24.9298	25.9067
Q8WWQ0;Q9NSI6	PHIP	0.576986	-0.231325	24	20.4	28.292	27.9647	28.3155	28.681	28.3755	28.2096
Q9P1Y6	PHRF1	0.586289	0.273686	29	27.7	30.9455	30.8582	30.8945	31.0318	30.4902	30.355
O43660	PLRG1	0.223444	-0.291012	2	3.9	21.8116	20.7218	21.6759	22.3938	21.581	21.1075
Q9H307	PNN	0.0138943	-0.0120684	20	29.7	29.9128	29.542	29.7098	30.2663	29.4463	29.4882
Q9BY77	POLDIP3	1.13663	3.3469	4	14	26.5793	26.0726	26.4554	24.5221	24.2712	20.2733
P24928	POLR2A	3.14965	-0.325431	109	63.5	37.1093	37.1459	37.1136	37.4782	37.4837	37.3833
P30876	POLR2B	1.75453	-0.326828	71	67.5	36.4891	36.6095	36.5737	36.7328	36.9683	36.9518
P19387	POLR2C	0.0124228	0.0118701	16	81.8	34.7105	35.0639	35.017	34.3282	35.1898	35.2377
O15514	POLR2D	3.45715	-0.338502	9	78.9	33.2873	33.3451	33.3145	33.6356	33.7034	33.6234
P19388	POLR2E	0.456432	-0.402278	13	75.2	34.1231	34.0835	33.8676	35.1499	34.216	33.9151
P61218	POLR2F	0.213023	-0.169998	5	43.3	31.5724	31.9587	31.4449	31.2924	32.1208	32.0729
P62487	POLR2G	1.15055	-0.351879	11	88.4	33.9676	34.3416	34.3429	34.4518	34.6981	34.5579
P52434	POLR2H	1.17963	-0.3832	8	76	33.9758	33.9715	33.7356	34.0174	34.3893	34.4258
P36954	POLR2I	1.25102	-0.211623	6	72.8	33.896	33.8253	34.0023	34.016	34.2255	34.117
P52435;Q9H1A7;H0Y980	POLR2J;POLR2J3	1.31359	-0.430102	1	73.5	33.1552	33.3951	33.0202	33.8343	33.5247	33.5018
Q9GZM3	POLR2J2	0.380985	-2.15655	1	72.2	20.7778	26.4239	21.4376	26.8214	26.3928	21.8948
P53803	POLR2K	0.0880945	-0.15527	3	44.8	31.1412	30.0301	32.0814	31.2972	30.8644	31.5569
P62875	POLR2L	0.140397	0.502745	4	67.2	32.9206	33.1697	31.8177	29.6191	33.5049	33.2759
P0CAP2;H8Y6P7;Q9BZD3	POLR2M;GCOM1;GCOM2	0.0848872	-0.0512479	19	70.1	29.7113	29.9208	29.891	30.2425	29.8973	29.537
Q99575	POP1	0.158356	0.44738	7	12.4	25.1499	22.112	22.6653	23.7665	22.7748	22.0438
Q8NEY8	PPHLN1	0.269872	-0.883922	5	12.4	24.4635	23.8251	20.3223	23.9098	23.2657	24.0872
P62937	PPIA	0.635876	-0.147688	4	22.4	23.5752	23.8538	23.6805	23.7255	23.8771	23.9499
Q13427	PPIG	0.701945	2.44497	3	4.6	22.9189	21.449	22.3396	22.1912	20.2345	16.9469
O43447	PPIH	0.845554	-0.734417	1	14.1	20.5417	20.8894	21.2562	20.9421	21.9021	22.0464
P36873;P62136;P62140	PPP1CC;PPP1CA;PPP1CB	1.51538	1.43616	4	18	23.8476	23.0595	24.1202	21.6708	22.3527	22.6953
Q06830;Q13162	PRDX1;PRDX4	0.0585737	0.0338078	4	26.1	25.0592	25.4772	25.2942	25.1464	25.5537	25.0291
Q99873	PRMT1	1.58744	4.39637	3	11.4	24.7105	21.6622	24.7926	17.8379	19.9956	20.1428
Q9UMS4	PRPF19	1.42407	-0.498103	10	40.1	27.1099	27.4484	27.5987	27.9216	27.7394	27.9903
Q8WWY3	PRPF31	0.828628	-1.77682	2	6.8	23.8645	20.4931	22.0722	23.8807	23.5967	24.2828
Q8NAV1	PRPF38A	0.598229	-1.07771	2	5.1	23.4441	20.8583	22.5866	23.8803	23.271	22.9708
O43172	PRPF4	1.03237	-0.994358	5	13	24.0051	23.3685	23.318	23.8559	24.5976	25.2211
O94906	PRPF6	0.0725928	-0.107717	5	6.8	24.3355	23.8627	23.8275	25.0891	23.7771	23.4827
Q6P2Q9	PRPF8	1.44847	-0.319895	48	30	28.7292	28.6824	28.9875	29.0518	29.1197	29.1872
P28066	PSMA5	2.07517	2.94984	2	15.8	23.7202	23.06	24.4529	19.8785	21.2316	21.2734
P62191	PSMC1	0.179052	0.736101	1	3.4	22.1755	22.1612	18.6764	21.9953	20.4166	18.3928
O00231	PSMD11	1.53434	2.26089	1	3.3	22.4912	22.1518	22.4731	21.0234	20.5069	18.8031
Q13200	PSMD2	0.449731	1.7016	1	1.9	23.9578	19.9733	24.3724	19.4276	21.6821	22.0889
P26599;O95758	PTBP1	1.56272	0.943318	5	20	24.7835	24.602	25.1216	23.4302	24.1645	24.0824
Q96EY7	PTCD3	0.0323051	0.02679	1	4.2	21.3923	21.9261	21.8871	21.8941	21.9625	21.2686
Q15042	RAB3GAP1	0.0104423	0.19323	1	1.1	21.7155	34.9617	22.9282	35.0995	22.6279	21.2984
Q9UKM9	RALY	1.32736	-0.43405	10	28.8	30.0099	30.1544	30.3336	30.7466	30.6935	30.3598
Q09028	RBBP4	4.41937	3.24395	5	29.4	27.3602	26.98	27.1083	23.7233	24.1304	23.863
Q16576	RBBP7	2.79013	3.62617	6	32.2	29.6301	29.5974	29.6726	26.4605	25.0523	26.5087
P98175;P52756;P78332	RBM10	2.2668	1.49697	11	14.7	27.0893	26.3328	26.2915	25.2416	25.0273	24.9538
Q8IXT5	RBM12B	1.64437	-0.684884	11	15	26.6709	26.3616	26.9348	27.4144	27.1557	27.4518
Q96PK6;A0A0A0MSL8	RBM14;RBM14-RBM4	1.46064	0.94895	6	16.9	26.9273	27.0073	27.2004	26.5987	25.5925	26.0969
Q96T37	RBM15	0.152009	0.675624	3	4.8	20.1109	23.4174	23.3306	19.5876	21.3431	23.9013
Q96I25	RBM17	0.160956	0.222827	6	19.2	25.6612	25.3563	26.1604	26.4062	24.8656	25.2376
P49756	RBM25	0.565514	-0.846853	1	1.7	20.5403	19.8679	20.0731	20.5368	22.2637	20.2214
Q14498	RBM39	1.06377	1.99522	4	9.6	22.9781	22.6571	23.9771	19.7719	22.4827	21.3721
Q9Y5S9	RBM8A	0.91549	0.370396	7	57.5	29.2167	28.8584	28.901	28.3768	28.5898	28.8984
P38159;Q96E39;O75526;Q8N7X1	RBMX;RBMXL1	0.0176748	-0.0345898	10	28.4	29.0731	27.8756	27.9783	29.3827	27.6913	27.9568
O94762	RECQL5	1.51925	2.82341	13	20.5	26.8173	27.7575	26.4301	25.6536	23.7757	23.1052
O60673	REV3L	0.661201	-0.440386	2	1	31.1369	31.5688	31.7995	31.5026	32.0393	32.2845
Q8N1G1	REXO1	0.361883	-0.500616	2	2	21.2059	20.749	22.3769	22.3867	22.1075	21.3394
O60942	RNGTT	1.42119	2.27777	7	14.1	23.3952	22.7837	23.5182	21.8532	21.459	19.5516
Q15287	RNPS1	0.183658	-0.136197	7	27.9	29.0797	29.0114	28.8562	29.5685	28.6201	29.1672
Q8IXW5	RPAP2	0.0307727	0.0304114	11	28.3	26.6913	26.7179	26.4025	27.0159	26.746	25.9586
P62906	RPL10A	0.849156	2.62179	4	24	26.3993	26.0386	25.9512	20.653	24.9593	24.9115
P62913	RPL11	2.74793	4.08863	2	12.4	25.5924	25.1437	25.8229	20.5826	22.364	21.3465
P30050	RPL12	0.230351	0.157347	4	40	24.4145	24.9421	25.0546	24.5311	24.4067	25.0013
P26373	RPL13	0.485221	0.0444953	2	10.9	25.7168	25.7655	25.7811	25.768	25.6475	25.7144
P40429	RPL13A	0.172258	0.557756	2	11.3	24.341	24.3015	24.3017	25.2298	21.3245	24.7166
P50914	RPL14	0.550882	1.09121	2	10.2	24.6588	24.5598	24.5892	21.7968	24.0535	24.6838
P61313	RPL15	0.0321429	0.0317675	2	11.3	24.3167	25.0961	25.2953	24.796	24.66	25.1568
A0A0A6YYL6;P18621	RPL17-C18orf32;RPL17	2.32569	2.6199	2	14.9	24.1499	23.6829	23.4542	20.5329	20.965	21.9295
Q07020	RPL18	0.642661	0.198643	2	12.8	25.8133	25.8411	25.8402	25.847	25.3716	25.68
Q02543	RPL18A	0.0682474	0.367414	3	19.3	25.8523	26.4289	22.675	25.7922	21.6894	26.3724
P84098	RPL19	0.362964	0.171759	2	13.3	25.8261	26.1699	26.3049	26.1486	25.9591	25.678
P46778	RPL21	0.158688	0.418623	3	25	23.5636	23.8593	22.4297	21.0899	23.7161	23.7907
P61353	RPL27	0.215689	1.49437	3	20.6	25.6215	19.184	24.7548	25.2463	20.2082	19.6227
P46776	RPL27A	0.311684	1.69822	2	14.2	25.3602	25.4226	25.9252	26.2483	19.439	25.926
P39023	RPL3	0.861688	0.818137	5	19.9	26.6748	26.3964	26.3823	24.8192	25.951	26.2289
P62888	RPL30	0.409158	0.149663	2	24.3	25.5878	25.7415	25.7968	25.2826	25.6398	25.7548
P62910	RPL32	0.540543	1.86165	1	10.4	25.0034	24.7152	24.8668	24.5947	19.9647	24.4412
P36578	RPL4	1.06547	0.516853	6	15.5	27.1653	27.3265	27.5298	27.0164	26.4196	27.0351
P46777	RPL5	0.946802	2.46641	4	18.2	26.9075	24.4392	23.0285	21.5221	22.3838	23.0701
Q02878	RPL6	0.204475	0.140262	6	23.6	26.9958	27.0207	26.8253	27.3171	26.4882	26.6158
P18124	RPL7	0.193016	-0.128118	6	31.9	26.9202	26.7713	27.1239	27.5125	26.7256	26.9617
P62424	RPL7A	0.643181	0.130993	7	30.1	27.9197	28.0246	28.0761	27.8388	27.7603	28.0285
P62917	RPL8	0.303075	0.140452	2	16.3	26.3294	26.491	26.3686	26.5514	25.9237	26.2925
Q8NHW5;P05388	RPLP0P6;RPLP0	0.396588	0.266684	5	21.5	26.7806	26.3888	26.3429	26.7329	26.0103	25.9691
P05386	RPLP1	0.408492	1.87457	3	74.6	26.3516	26.3946	26.1652	20.5428	26.1693	26.5756
P05387	RPLP2	0.552008	2.6709	5	69.6	27.3908	27.3851	27.7358	26.2267	20.6329	27.6395
Q96P16	RPRD1A	1.07612	-0.162402	14	70.2	32.7993	32.7117	32.6561	32.9963	32.8528	32.8052
Q9NQG5	RPRD1B	1.56399	0.300163	12	58.6	31.7655	31.9937	32.055	31.6439	31.6253	31.6446
Q5VT52	RPRD2	2.0533	1.06946	45	50.9	31.738	31.9193	32.0465	31.2396	30.6735	30.5823
P62280	RPS11	0.96692	2.82222	2	12	24.1932	23.6203	23.5782	23.5548	18.98	20.3903
P25398	RPS12	0.134678	0.0682379	5	48.5	27.0843	26.5968	27.0986	27.0332	26.76	26.7817
P62841	RPS15	0.38452	-1.17451	2	21.4	23.2523	23.5434	19.5717	23.1409	23.5687	23.1815
H3BN98;P62244	RPS15A	1.09337	2.54116	2	9.7	23.5609	23.9266	23.4777	23.2067	19.5771	20.5579
P62249	RPS16	0.314873	0.173412	3	19.9	25.715	25.0535	25.6834	25.2177	25.2763	25.4378
P62269	RPS18	1.26594	0.338861	3	19.1	25.0953	25.05	25.2404	24.9995	24.6185	24.7511
P39019	RPS19	0.861893	0.560933	3	21.4	26.0749	25.6504	25.6098	25.7416	25.0043	24.9064
P62266	RPS23	1.10782	0.648151	4	42	25.9426	25.7092	26.0464	25.4576	24.7415	25.5546
P62847	RPS24	3.53872	2.58266	1	11.3	23.706	23.3393	23.8244	20.7362	21.0992	21.2864
P62851	RPS25	0.0235383	-0.0128276	2	14.4	24.873	24.336	24.5917	24.4263	24.7419	24.671
P62979;P62987;P0CG47;P0CG48	RPS27A;UBA52;UBB;UBC	1.92291	1.21944	6	48.1	31.5093	32.0177	32.0473	31.0731	30.404	30.439
P62857	RPS28	0.362359	0.739131	1	17.4	24.2332	24.3772	24.0204	24.1866	24.4389	21.7879
P23396	RPS3	0.46519	0.363136	7	36.6	26.1973	25.2916	25.7444	25.5933	24.9542	25.5964
P61247	RPS3A	1.79208	1.46565	2	8.7	25.0211	24.731	24.4531	22.6169	23.5412	23.6501
P62701;Q8TD47;P22090	RPS4X;RPS4Y2;RPS4Y1	1.10562	3.90944	4	16.7	25.4676	25.4493	25.4585	24.8739	19.9397	19.8335
P46782	RPS5	0.222202	0.133152	4	22.5	25.9327	25.4347	26.0993	25.8327	25.447	25.7876
P62753	RPS6	1.0312	0.401615	4	22.5	27.4019	27.5985	27.7268	27.4835	27.062	26.9769
P62241	RPS8	1.10442	0.425196	9	51	28.3566	28.4076	28.8621	27.9505	28.1893	28.211
P46781	RPS9	0.106387	0.0689106	7	29.9	27.5356	27.7794	28.0551	27.376	27.9767	27.8106
O76021	RSL1D1	0.342459	0.146617	9	26.3	28.9712	28.7456	28.8473	29.0151	28.6583	28.4509
Q9Y3I0	RTCB	0.242219	-0.219041	4	11.7	23.6857	24.4708	23.6276	24.1627	23.7392	24.5392
Q9Y265	RUVBL1	1.78467	3.90578	7	24.3	26.5086	26.5115	26.4873	23.8762	20.6673	23.2464
Q9Y230	RUVBL2	1.43257	2.93783	8	21.4	27.0213	26.4625	25.9909	24.723	21.7699	24.1682
Q15424	SAFB	0.620538	-0.195153	9	24.8	27.551	27.8021	27.8575	27.7491	27.933	28.114
Q14151	SAFB2	1.26252	-0.412692	12	28	29.2577	29.1069	29.117	29.8642	29.4258	29.4298
P10523	SAG	1.08231	4.68809	1	1.7	26.6118	27.654	27.4964	26.5851	20.6526	20.4602
O00422	SAP18	0.214668	-0.471398	4	27.5	25.9245	24.2541	24.0926	26.4269	24.908	24.3505
O43290	SART1	0.368747	0.90128	2	4.6	21.9008	21.7376	22.4806	22.3093	19.1547	21.9512
Q9H7N4	SCAF1	0.14413	-0.0530904	21	19.2	31.0064	31.0188	30.825	31.2395	30.8356	30.9344
Q99590	SCAF11	1.05463	-0.284134	31	27.1	32.1273	32.1095	32.1889	32.6403	32.2098	32.428
O95104;Q9UPN6	SCAF4	0.768398	0.96946	7	10	25.4459	24.5045	24.8336	24.981	23.4467	23.448
Q14160	SCRIB	0.325793	2.19135	1	0.5	24.2869	20.4889	27.9676	25.4266	19.7232	21.0195
P55735	SEC13	0.969635	1.72802	1	8.1	22.6657	20.8717	23.529	21.1479	20.1432	20.5911
P35237	SERPINB6	0.208942	1.44782	1	4	25.749	26.0455	24.2717	26.6913	26.3734	18.658
Q9BYW2	SETD2	1.04915	3.3594	10	5.4	26.7803	25.5448	25.3779	25.1219	20.152	22.3509
Q7Z333	SETX	1.73145	3.68001	7	4.2	25.3279	24.6136	25.206	23.0682	21.1928	19.8464
Q15459	SF3A1	1.13507	-0.188128	13	24.3	27.2876	27.3785	27.4624	27.6455	27.4486	27.5987
Q15428	SF3A2	0.0517731	0.191918	3	11.6	23.205	22.9181	23.4172	24.9743	20.6335	23.3569
Q12874	SF3A3	0.557435	-0.253257	7	20.4	26.1332	26.1029	26.2484	26.1408	26.3078	26.7958
O75533	SF3B1	2.62833	-0.448418	22	29.9	27.7035	27.5568	27.5498	28.0821	27.969	28.1042
Q13435	SF3B2	0.938415	-0.281339	14	27.3	27.3156	27.3345	27.5384	27.7584	27.4401	27.8341
Q15393	SF3B3	0.149645	-0.0238158	14	15.5	27.8958	27.7073	27.8353	27.8694	27.7982	27.8423
Q15427	SF3B4	0.440155	-0.974699	1	5.4	22.3211	23.0863	20.2111	22.0944	22.9682	23.48
Q9BWJ5	SF3B5	0.131469	-0.559901	2	27.9	20.3463	23.4931	24.3253	21.3105	24.4715	24.0625
Q9Y3B4	SF3B6	0.0837777	-0.431467	1	9.6	25.8029	22.3513	21.3314	23.9303	21.328	25.5216
P23246	SFPQ	1.56412	2.29761	3	8.6	23.1501	23.5796	23.3492	22.0511	19.7992	21.3358
P63208	SKP1	0.726067	2.01898	1	7.4	23.9455	22.1279	19.7427	19.1881	20.1561	20.415
P53007	SLC25A1	0.0301825	-0.0433019	4	19	24.9458	25.0905	24.8036	25.9334	24.6249	24.4114
Q9UBX3;B4DLN1	SLC25A10	1.26688	3.22173	3	17.4	25.253	22.4531	24.6328	20.1724	22.5625	19.9388
Q9UJS0	SLC25A13	0.21196	-0.208794	7	17.5	24.6477	25.0714	24.4556	24.2708	25.1694	25.3609
P05141;Q9H0C2	SLC25A5	0.0475399	0.0415668	4	34.2	27.7436	27.6281	27.4293	27.0025	27.945	27.7289
P12236;P12235	SLC25A6;SLC25A4	0.0683006	-0.0685444	4	39.6	28.8166	28.8181	28.829	28.199	29.1324	29.338
Q9NWH9	SLTM	0.521521	-1.70947	9	12.5	24.8961	20.9565	24.7317	26.5083	24.3886	24.8159
O60264;P28370	SMARCA5	0.573272	0.190784	17	19	28.2713	27.829	28.0369	27.7262	27.8528	27.9857
Q2TAY7	SMU1	0.190251	0.87409	3	8.8	24.7373	24.4471	24.3079	20.163	24.8518	25.8553
O75643	SNRNP200	0.772332	-0.314618	40	27.4	28.7638	28.7508	28.8472	28.7339	29.2491	29.3226
Q96DI7	SNRNP40	0.361694	-0.27317	8	36.1	25.6652	25.2116	24.62	25.5785	25.2772	25.4605
P08621	SNRNP70	0.000999096	0.000670751	8	20.1	27.2973	27.2749	27.3373	27.7383	27.067	27.1021
P09012	SNRPA	0.0551026	0.247076	3	13.5	21.3909	23.5019	22.9868	19.7222	22.8884	24.5277
P09234	SNRPC	1.30614	-0.305125	2	18.9	26.6136	26.4059	26.4465	26.769	26.6533	26.959
P62314	SNRPD1	0.0545891	0.102595	4	54.6	26.513	27.1438	26.2487	25.3578	27.0041	27.2357
P62316	SNRPD2	0.457988	-0.132723	4	41.5	27.2078	27.5176	27.4453	27.6475	27.3658	27.5555
P62318	SNRPD3	0.442894	-0.169567	5	53.2	28.4473	28.2626	28.5011	28.3035	28.8125	28.6036
P62304	SNRPE	0.724023	-0.270578	3	52.2	25.4093	25.3555	25.8269	25.6795	25.7617	25.9623
P62306	SNRPF	0.631128	-0.435763	3	34.9	26.3935	26.3908	26.3128	27.4184	26.441	26.545
P62308;A8MWD9	SNRPG;SNRPGP15	0.482668	-0.281408	3	26.3	25.8117	25.6183	25.1478	25.9721	25.961	25.4888
P63162;P14678	SNRPN;SNRPB	0.132145	0.0641975	4	18.8	27.5122	27.2961	27.6923	27.4433	27.6699	27.1947
Q13573	SNW1	0.296167	-0.164441	5	14.4	24.285	23.9538	24.5493	24.272	24.2926	24.7169
P18583	SON	1.57231	-0.702211	13	7.1	26.637	26.2804	26.5617	27.5073	27.1737	26.9047
Q96T58	SPEN	0.48223	1.23701	4	1.5	23.0712	21.4728	22.7832	23.2038	20.116	20.2964
O43791	SPOP	0.310521	-1.21687	1	4.5	21.1376	20.8528	21.5034	19.2099	23.807	24.1275
Q13813	SPTAN1	0.887171	-0.640697	5	3	24.2156	23.4558	23.2191	23.9748	24.3641	24.4735
Q01082	SPTBN1	0.427201	-0.767452	3	1.9	21.816	20.7576	22.4939	23.1843	22.8702	21.3154
Q68D10	SPTY2D1	0.134663	-0.337571	6	13.6	25.4046	24.3318	25.1752	27.0255	24.2739	24.6249
P49458	SRP9	0.676912	-2.02495	2	25.6	24.3819	24.2034	20.2324	25.1839	24.8633	24.8453
Q9UQ35	SRRM2	0.632561	0.518106	13	7.5	27.3941	27.1695	27.2905	27.4895	26.3411	26.4693
Q07955	SRSF1	0.828884	1.38944	6	27	27.743	26.2462	26.9263	26.8221	24.6509	25.2741
O75494;Q8WXF0	SRSF10	0.867539	-0.511086	9	28.6	28.1941	27.7629	27.5142	27.9988	28.3534	28.6523
P84103	SRSF3	2.96214	1.14475	3	25.6	27.209	27.1511	27.1512	26.2878	25.8411	25.9482
Q13247;Q08170;Q13243	SRSF6	0.906986	3.24522	5	18.3	26.9007	25.6159	25.6272	26.013	21.4979	20.8973
Q16629	SRSF7	0.525346	0.743782	7	29.4	28.7533	27.7967	28.1088	28.5702	27.0935	26.7638
Q9BRL6	SRSF8	0.514641	0.757755	1	5.3	22.4808	21.4799	21.0452	21.8807	20.4876	20.3643
Q13242	SRSF9	0.257392	0.216847	10	50.2	28.2776	27.9566	28.1452	28.4779	27.3634	27.8876
Q08945	SSRP1	1.15674	2.08634	3	9.2	22.0464	23.9941	23.8464	20.8968	20.4121	22.3189
P53999	SUB1	1.47405	2.43961	2	17.3	22.7549	22.7082	23.2747	21.7326	20.5345	19.1518
Q8IX01	SUGP2	0.522794	-1.10606	5	4.8	23.1745	20.8385	23.785	24.019	23.8679	23.2293
Q9Y5B9	SUPT16H	0.664827	1.84272	3	3.7	23.8416	20.8451	24.138	22.4342	20.1487	20.7136
P63272	SUPT4H1	0.318396	-0.152406	4	57.3	27.4452	27.6905	27.9526	28.0697	27.6185	27.8574
O00267	SUPT5H	0.0391375	0.0147692	38	45.9	31.4355	31.5921	31.779	31.5446	31.4734	31.7444
Q7KZ85	SUPT6H	2.27984	-0.455982	95	64	34.5847	34.6686	34.8121	35.0463	35.1957	35.1914
O95926	SYF2	0.12819	-0.27493	1	11.5	22.3024	22.9546	21.1951	22.2898	23.5194	21.4677
O60506	SYNCRIP	0.280433	0.201714	2	8.5	23.6004	24.4133	23.8569	23.4682	24.0288	23.7683
Q92804	TAF15	0.0431232	-0.28303	2	6.1	19.7791	24.4205	24.4079	24.5623	24.9724	19.922
Q13148	TARDBP	0.593286	1.17214	4	16.4	24.4786	24.37	23.5271	24.1994	21.3794	23.2804
P23193;Q15560	TCEA1	3.17562	3.07994	4	16.9	24.1249	24.2878	23.936	20.5956	20.89	21.6232
Q15369	TCEB1	1.20431	1.18539	4	35.7	26.5161	26.43	25.2448	25.2351	24.4954	24.9044
Q15370	TCEB2	0.377013	-1.53924	4	55.1	25.8418	26.3688	21.054	25.412	26.1645	26.3058
Q9Y4R8	TELO2	0.527345	0.596895	1	0.8	27.4036	26.6976	26.6046	25.6077	27.0881	26.2193
P02787;CON__Q2HJF0	TF	0.82306	2.97834	4	8.2	25.2769	25.7383	25.3414	21.3596	25.7583	20.3036
P02786	TFRC	0.525251	-0.526842	8	14.7	25.2866	25.0806	26.0485	26.6425	25.5625	25.7912
Q08188	TGM3	0.543815	1.198	2	4.2	23.5976	24.2287	25.4134	24.2586	23.7784	21.6088
Q96FV9	THOC1	0.557727	0.433449	11	23.4	27.2539	27.174	27.5699	27.2384	26.254	27.205
Q8NI27	THOC2	0.112588	0.0742906	20	19.8	27.5316	27.0685	27.7159	27.3483	27.1271	27.6177
Q96J01	THOC3	0.0398568	0.0411212	9	41.3	26.6925	26.1071	26.5128	25.9838	26.2135	26.9917
Q13769	THOC5	0.734613	0.61536	9	23.1	26.6308	26.357	26.9659	26.5251	25.3793	26.2031
Q86W42	THOC6	0.627052	0.370588	9	43.1	26.2058	26.0884	26.5109	26.0924	25.4313	26.1697
Q6I9Y2	THOC7	1.32884	0.798664	4	26.5	26.6091	26.5773	25.8225	25.6029	25.3154	25.6947
Q9Y2W1	THRAP3	0.491416	0.320334	24	28.9	30.6431	30.313	30.4086	30.6608	29.797	29.9459
Q01085;P31483	TIAL1	0.629398	2.13562	5	16.3	24.7517	20.3938	24.4617	22.0889	21.0882	20.0232
O14925;Q5SRD1	TIMM23;TIMM23B	0.860523	-0.577251	2	12.9	23.0303	23.1635	23.1963	24.0112	23.0918	24.0189
Q9NS69	TOMM22	0.0719824	-0.155107	2	23.2	22.5511	21.1834	23.467	22.9675	22.8617	21.8376
P11387;Q969P6	TOP1	2.80439	6.99618	14	20.8	28.7526	26.852	29.053	22.3894	20.3861	20.8936
P11388	TOP2A	0.919296	0.230277	25	29.8	28.3851	28.2022	28.5697	28.2471	28.0781	28.1409
Q13595	TRA2A	0.0373465	-0.0125783	4	18.1	28.1067	27.8192	28.1119	28.1439	27.9435	27.9882
P62995	TRA2B	2.18438	0.578213	10	38.5	29.6919	29.7535	29.6078	29.1783	29.2372	28.903
P19474	TRIM21	0.83708	-0.461667	2	4	24.0977	24.3483	24.6893	24.5948	24.7116	25.214
Q13263	TRIM28	1.09709	4.32522	4	9.3	25.1967	25.4528	25.9132	24.8664	19.6283	19.0925
Q9UNY4	TTF2	3.07614	-1.34956	24	29.9	26.6691	26.6736	27.0573	28.2498	28.1998	27.9992
Q71U36;Q13748;Q6PEY2	TUBA1A;TUBA3C;TUBA3E	2.10671	2.909	0	52.5	24.6149	24.5414	24.9269	22.4137	22.3096	20.633
P68363;P68366;Q9H853;A6NHL2	TUBA1B;TUBA4A	3.71233	5.65348	1	55.7	29.7467	30.049	30.4298	25.1586	23.8766	24.2298
Q9BQE3	TUBA1C	2.78	3.00644	1	47.4	24.3289	24.4827	24.5885	21.1871	20.961	22.2327
P07437;Q9BVA1;Q13885;A0A0B4J269;Q13509;Q9BUF5;CON__ENSEMBL:ENSBTAP00000025008;A6NNZ2;Q9H4B7	TUBB;TUBB2B;TUBB2A;TUBB3	2.8616	6.58732	4	49.5	29.8152	29.91	30.0176	24.7421	23.3696	21.8691
P68371;P04350	TUBB4B;TUBB4A	1.64124	5.84926	3	47.2	26.794	27.114	27.5038	24.2979	18.7744	20.7917
Q3ZCM7	TUBB8	2.83866	5.46507	1	15.3	25.73	25.9918	26.4346	19.9958	19.8436	21.9217
P10599	TXN	3.0399	2.6321	2	21	23.8138	23.7438	23.7188	20.6827	21.6907	21.0067
P0DN76;Q01081;M0R2N4;Q8WU68	U2AF1	1.74019	2.01613	3	16.7	26.086	25.6042	26.1506	22.9767	24.1893	24.6264
P26368	U2AF2	1.52425	1.43652	6	17.3	26.8443	26.4996	26.9723	25.6416	24.5207	25.8445
O15042	U2SURP	1.37956	1.64469	8	13.7	26.7847	26.1878	26.8383	23.9372	25.5946	25.3449
P31930	UQCRC1	0.779719	1.13159	2	6.5	21.7323	22.1523	22.2509	20.8514	22.0691	19.8202
P22695	UQCRC2	0.696746	-0.438527	8	26.5	25.4656	25.4723	25.0282	25.2739	26.0706	25.9373
Q2YD98	UVSSA	1.40477	2.7426	4	9.7	23.2588	23.2182	23.6794	19.3765	22.3784	20.1736
Q9P0L0;O95292	VAPA;VAPB	0.174682	-0.779959	2	11.2	23.3167	19.1259	23.4055	23.7611	20.867	23.5599
P55072	VCP	0.172157	0.639181	2	4.2	22.6549	22.5933	18.9011	21.5607	19.4413	21.2298
P21796	VDAC1	0.336214	-1.02139	11	59	25.1456	28.3233	28.5567	27.216	29.2525	28.6212
P45880	VDAC2	1.04902	-1.23348	8	41.2	27.0267	26.4663	26.6085	28.2301	28.6605	26.9114
Q9C0J8	WDR33	0.155919	0.349673	1	1.3	20.1891	21.8726	22.2703	21.4417	21.8165	20.0248
Q9GZS3	WDR61	2.52799	8.44529	15	67.2	31.645	31.896	31.8832	25.9711	21.9481	22.1691
Q9H967	WDR76	0.489526	-1.20418	1	2.2	20.9045	21.1844	19.558	22.7945	22.6015	19.8633
Q15007	WTAP	0.827341	1.66861	3	11.6	23.7119	23.3991	24.0419	21.4704	20.8326	23.844
P12956	XRCC6	0.358772	1.04854	2	6.7	23.0607	22.2785	19.3455	19.6129	21.0305	20.8957
Q9H0D6	XRN2	0.436176	-0.192142	10	16.6	25.8949	26.409	26.413	26.3031	26.5713	26.4188
P67809;Q9Y2T7	YBX1	1.65087	-1.00961	12	64.5	30.2261	29.9967	30.0641	31.6426	30.8894	30.7837
P16989	YBX3	0.467982	-0.602265	6	34.4	25.1848	24.8571	24.8606	26.6101	25.3389	24.7603
Q9ULM3	YEATS2	0.183077	-0.349276	2	2.5	21.0427	21.2818	22.6884	22.6184	20.9954	22.447
P49750	YLPM1	1.12392	1.79221	1	0.7	20.7232	20.9035	22.4601	20.5017	18.7521	19.4563
Q96MU7	YTHDC1	0.825361	-0.346972	7	13.6	26.2581	26.0444	26.1094	26.7758	26.1433	26.5338
O75152;A0A1B0GUI2	ZC3H11A	0.7598	0.305787	2	4.6	22.116	22.0393	21.8847	22.0038	21.4075	21.7112
Q15326	ZMYND11	0.397903	-0.483961	5	15.9	25.8789	25.0944	24.4762	26.194	25.607	25.1004
O43670	ZNF207	1.86525	2.78615	3	7.9	25.0276	23.9253	24.0061	20.9866	22.6526	20.9613
Q5BKZ1	ZNF326	0.336489	-0.268822	13	29.7	28.3408	28.058	28.0316	29.0415	28.0877	28.1077
Q9NWS9	ZNF446	0.261208	-0.288767	5	11.3	26.3124	26.7223	26.1694	27.4509	26.5668	26.0528
Q96ME7	ZNF512	0.411457	0.374996	5	13.9	25.1877	24.9203	24.1476	24.1978	24.1001	24.8328
O43309	ZSCAN12	0.829581	-0.979747	3	7.9	21.8686	21.4428	21.4611	23.6296	22.0223	22.0599
A0A0U1RR11;A0A0U1RRI6		0.975928	5.27742	1	2.9	29.5251	29.2325	29.1438	28.7595	23.2029	20.1066
P01594;P01593		0.0431916	0.0323181	1	13.7	27.5946	27.7238	27.5919	27.1033	27.8916	27.8183
A0A0G2JRQ6		0.0508611	-0.134319	1	6.8	27.6574	26.4912	26.7159	28.6437	26.8362	25.7876

## Sheet: Supplementary Table 2
Protein IDs	Gene names	-Log Student's T-test p-value WT_FA_WT_UV	Student's T-test Difference WT_FA_WT_UV	Unique peptides	Sequence coverage [%]	LFQ intensity FA_1	LFQ intensity FA_2	LFQ intensity FA_3	LFQ intensity UV_1	LFQ intensity UV_2	LFQ intensity UV_3
Q9NRG9	AAAS	2.58483	1.00279	17	44.9	28.3725	28.138	27.9591	27.1026	27.3294	27.0292
Q9UKV3	ACIN1	0.264126	-0.130161	21	22.7	28.5364	28.1341	28.3514	28.3341	28.2911	28.7872
P60709;P63261;Q6S8J3;A5A3E0;Q9BYX7;Q562R1	ACTB;ACTG1;POTEE	0.087111	0.0603968	6	34.7	27.7723	28.0924	28.3766	28.2728	28.0996	27.6876
P63267;P68133;P68032;P62736	ACTG2;ACTA1;ACTC1;ACTA2	1.43162	3.03506	1	11.2	25.9914	25.6872	23.3581	21.1058	22.9351	21.8907
O96019;O94805	ACTL6A	0.0696121	-0.0639299	3	9.1	23.0582	22.9737	23.753	23.5895	23.4659	22.9212
P55265	ADAR	2.19576	-1.21178	9	10	24.3924	24.6562	24.8285	25.5121	26.1825	25.8178
O43823	AKAP8	0.339024	-0.318742	6	14.3	25.3957	25.4424	25.8927	25.1871	26.2836	26.2162
Q86V81	ALYREF	1.58597	2.98512	4	28.8	24.8263	24.7571	24.8238	23.2386	20.2562	21.9571
Q9BXX2	ANKRD30B	0.135917	-0.338401	2	1.3	20.8266	22.0794	20.0937	22.4136	21.6108	19.9904
P07355;A6NMY6	ANXA2;ANXA2P2	0.470788	1.92922	10	31.3	24.7582	24.7134	25.8665	25.3444	19.7526	24.4534
Q9UH17;P31941	APOBEC3B;APOBEC3A	0.650157	-1.30569	2	5	22.2558	19.9184	20.5582	21.0668	22.6411	22.9416
Q96C12	ARMC5	2.70688	3.51432	7	11.3	24.1384	24.6463	24.7067	20.5575	20.5026	21.8883
Q6PL18	ATAD2	1.82659	3.9927	8	8.7	25.8108	23.4874	24.2071	19.8029	19.8313	21.893
P17544;K7ELQ4;P15336	ATF7	0.257534	0.216793	6	19	26.7281	26.6547	26.5925	26.3897	27.0419	25.8933
Q96GD4;Q9UQB9	AURKB	2.13109	3.7158	6	23.5	24.4644	24.2094	24.3235	19.3586	20.5813	21.9101
O95816	BAG2	2.71602	3.92473	1	5.2	23.8768	23.9522	23.7958	20.0828	18.9564	20.8114
O75531	BANF1	1.20613	0.846518	5	58.4	27.3604	26.8067	26.9847	26.7674	26.0148	25.8302
Q9UIG0	BAZ1B	1.31045	-0.427041	31	27.4	28.2347	27.9739	28.3253	28.8097	28.4305	28.5747
O75934	BCAS2	0.273736	0.565251	2	18.2	22.0816	22.4965	19.9119	20.6879	20.7584	21.348
Q9NYF8	BCLAF1	1.61092	0.954644	17	24.8	30.3422	29.8656	29.9345	29.1277	28.6834	29.4673
Q8TDN6	BRIX1	1.5916	1.12251	15	50.1	27.7899	27.2551	27.3428	26.2173	25.9318	26.8712
O43684	BUB3	2.96965	3.76272	2	7	24.4636	23.8965	24.1939	19.6869	20.4601	21.1189
Q53F19	C17orf85	0.934006	0.706598	4	7.7	23.5859	23.5973	24.5777	23.3404	22.9527	23.348
Q86XI8	C19orf68	1.99832	-1.28996	1	1.6	27.0677	26.4961	26.1653	27.6768	27.9355	27.9867
Q5T280	C9orf114	0.839375	-0.795207	1	2.9	19.9806	19.7959	18.6942	20.4295	19.9297	20.4971
P83916	CBX1	2.00662	-0.971616	4	47.6	25.8864	25.6018	25.2593	26.3439	26.6859	26.6326
Q13185	CBX3	0.358937	-0.688045	4	51.4	28.6347	27.6029	26.0721	27.9387	28.6925	27.7426
P45973	CBX5	1.51146	-0.904211	6	46.6	27.7305	27.453	27.3829	28.4813	27.9591	28.8386
Q8IV32	CCDC71	0.899043	-0.804154	3	10.3	21.3011	22.1509	22.6343	22.6993	23.1303	22.6691
Q9Y3X0	CCDC9	0.651074	0.702752	2	5.8	21.6726	21.4394	21.7759	20.2005	20.7515	21.8276
O60508	CDC40	0.498462	-0.715197	4	8.1	23.6286	21.7442	23.5939	23.8379	23.5926	23.6818
Q6P1J9	CDC73	2.7548	-0.898689	37	65.9	31.883	31.8602	32.1472	32.7054	32.9514	32.9297
Q53HL2	CDCA8	1.05685	-2.97487	3	12.5	24.6583	20.7868	20.6485	25.1438	25.1679	24.7065
O14519;O75956	CDK2AP1;CDK2AP2	0.564736	-0.544287	2	20	20.484	19.8951	19.5018	19.8986	20.6349	20.9803
P17676	CEBPB	0.713567	-0.742856	2	9	21.1237	20.5589	22.0978	21.8383	22.3143	21.8564
Q7Z7K6	CENPV	1.29454	0.536247	12	65.8	32.2803	32.7492	32.5072	31.6976	32.117	32.1133
O14647;O14646	CHD2	1.29038	-2.42799	5	3	20.2608	23.1195	21.3298	23.4383	24.3923	24.1634
Q14839;Q8TDI0;Q12873	CHD4	0.772725	-0.597139	20	13	26.1136	25.1321	26.1747	26.5126	26.1793	26.52
Q8IWX8	CHERP	1.54213	0.889736	8	14.2	25.9535	25.5667	26.2016	25.1358	24.6432	25.2736
Q9Y3Y2	CHTOP	1.97325	-0.596168	3	16.9	26.644	26.5983	26.5378	27.3811	27.2413	26.9463
P49761	CLK3	0.0557404	0.113965	1	2.2	19.9522	20.9905	22.1514	20.9375	21.44	20.3746
P29400	COL4A5	0.967228	-2.52038	2	2.7	21.6685	20.2146	20.9878	24.9812	24.2233	21.2276
P49711	CTCF	0.316236	0.372712	1	2.5	21.3902	21.3319	21.4642	21.8417	20.1768	21.0498
Q6PD62	CTR9	2.19372	-0.491145	41	44.8	32.1259	32.1824	32.0757	32.7506	32.45	32.6568
Q13619	CUL4A	1.86866	-0.745569	17	35.8	27.9685	28.0916	28.2531	28.7313	29.1602	28.6585
Q13620	CUL4B	0.800127	-2.01829	7	17.6	24.3744	20.8463	24.2593	24.9212	25.4028	25.2109
Q93034	CUL5	2.81437	2.87624	4	8.5	23.6948	23.8646	23.5077	21.1744	20.0943	21.1696
Q9HCG8	CWC22	0.424744	0.622345	2	2.2	21.1515	20.0616	20.7061	19.0455	20.0973	20.9094
P51398	DAP3	0.104516	-0.117849	5	17.6	22.3747	22.9859	23.6728	22.8805	23.0895	23.417
Q16531	DDB1	0.135457	-0.0420322	44	49.3	30.9965	31.0941	31.3099	31.0645	31.2969	31.1652
Q92499	DDX1	0.0779804	-0.107825	3	5.1	20.709	21.8659	21.7848	21.9322	20.9381	21.813
Q92841	DDX17	1.73122	0.479367	23	47.3	31.3732	31.4063	31.5495	31.1075	31.0421	30.7413
Q9NR30	DDX21	0.332465	-0.184902	31	50.4	30.017	30.1849	30.3886	29.9806	30.5345	30.6302
Q9GZR7	DDX24	0.316345	-0.982534	2	3.5	21.2049	21.1918	18.8454	22.8043	21.9237	19.4618
O00148	DDX39A	0.351402	-0.148513	5	44.3	25.2352	25.2453	25.0198	25.2318	25.6236	25.0906
Q13838	DDX39B	2.65315	1.78297	5	43.2	28.184	28.7944	28.2936	26.6849	26.3212	26.917
O00571;O15523;Q9NQI0	DDX3X;DDX3Y	0.592837	0.197422	21	39.6	27.7542	27.7994	27.9936	27.8625	27.6763	27.4161
P17844	DDX5	0.12027	-0.0415109	22	51.1	30.998	30.8391	30.9267	31.1623	30.7565	30.9695
Q9BQ39	DDX50	0.766668	-0.38107	17	34.6	27.4946	27.6108	27.5417	27.5207	28.3018	27.9678
Q86TM3	DDX53	0.197687	-0.341587	1	1.9	29.9671	31.7416	31.3587	31.5559	31.9201	30.6161
Q8TDD1	DDX54	1.11247	1.47475	4	9.1	22.7829	22.7989	23.5405	20.8573	21.1446	22.6961
Q9NY93	DDX56	0.451308	-0.958574	1	2.6	22.7743	20.5558	19.989	22.7173	21.8921	21.5855
P35659	DEK	1.84321	3.80222	3	9.3	25.3308	25.9312	25.7976	22.9413	20.0948	22.6168
O43143;O60231;Q14562	DHX15	0.331985	0.0868778	19	28.6	27.5685	27.9035	27.6932	27.7077	27.5512	27.6457
Q08211	DHX9	1.09437	-0.504278	40	39.9	29.0428	29.0148	29.6336	29.5769	29.8087	29.8186
Q9BTC0	DIDO1	3.38253	3.49214	4	3.1	24.0606	23.8716	24.2032	20.0224	21.0901	20.5465
O60832	DKC1	0.426247	-0.983814	3	7	23.1715	21.0523	24.428	23.9295	23.8772	23.7965
P10515	DLAT	1.07934	2.40082	3	7	21.8678	24.4621	23.0591	19.748	20.2854	22.1532
P36957	DLST	0.113035	0.350389	4	9.9	21.0425	21.673	22.0131	22.8	21.7387	19.1388
Q9Y6K1	DNMT3A	1.13296	-2.27297	3	5.5	19.7349	18.3777	20.4825	22.5099	22.5286	20.3755
Q9C005	DPY30	0.43802	-0.379279	3	45.5	23.1289	24.0542	23.4972	23.5376	24.415	23.8654
Q08554	DSC1	1.42267	-1.46961	2	2.7	21.7983	22.6869	21.3557	23.6521	22.8602	23.7374
Q02413	DSG1	0.991721	-2.6048	2	2.8	20.2949	19.6327	20.4032	23.5976	20.3263	24.2213
P63167;Q96FJ2	DYNLL1;DYNLL2	1.03469	-1.05894	3	49.4	26.607	24.9745	25.7465	26.8782	26.9707	26.656
Q99848	EBNA1BP2	0.28917	-0.166479	7	27.1	26.8452	26.9723	26.9241	27.4536	26.6618	27.1256
O75530	EED	0.426884	0.51744	6	17.2	24.3842	23.6411	23.1186	22.4702	23.6199	23.5015
Q5VTE0;P68104;Q05639	EEF1A1P5;EEF1A1	0.598116	2.28703	6	23.4	25.0252	24.2909	24.2549	20.6235	25.6203	20.4661
Q15029	EFTUD2	2.29756	1.0857	24	34.9	28.1326	27.7483	27.5883	26.7834	26.5313	26.8973
P38919;P60842;Q14240	EIF4A3	2.63195	0.411992	23	71.3	30.7695	30.825	30.7351	30.2779	30.3527	30.4631
P23588	EIF4B	0.843931	-0.857178	7	21.3	26.1902	24.682	24.9974	26.09	25.9972	26.354
Q15717;P26378	ELAVL1	1.75798	0.599172	11	46	28.2858	28.494	28.8102	27.9519	27.9436	27.8969
P60002	ELOF1	0.629104	3.61852	1	21.7	26.1517	18.3859	25.7756	18.7831	19.9585	20.716
P19447	ERCC3	1.23872	-1.5836	6	9.6	23.9396	22.7532	22.9504	25.7477	24.2996	24.3466
Q03468	ERCC6	2.96531	-0.862386	72	62.4	33.3569	33.5399	33.5638	34.1939	34.4055	34.4484
Q13216	ERCC8	2.01638	-0.415315	20	64.4	28.9275	28.7329	28.7535	29.3469	29.1374	29.1755
P84090	ERH	0.156624	0.169472	4	44.2	31.1655	30.2036	30.2852	30.3257	29.9566	30.8636
O75477	ERLIN1	0.122917	-0.352026	1	6.1	21.452	21.0238	22.0256	23.0857	19.8602	22.6116
Q9UK61	FAM208A	0.805741	-0.483286	11	8.9	24.6768	24.2505	25.0622	25.1307	24.898	25.4107
Q5VWN6	FAM208B	3.76415	-1.60087	3	1.6	20.8565	20.5704	20.8311	22.2554	22.3044	22.5008
Q5R3K3	FAM26F	0.321929	-1.19661	1	6.7	21.1021	20.1903	21.4477	24.7098	19.5913	22.029
P22087	FBL	1.47853	-0.219232	1	11.8	25.1099	24.9153	25.131	25.2762	25.272	25.2657
Q13642	FHL1	1.38122	-1.40979	2	7.1	21.2756	22.7918	22.5198	23.4674	23.7881	23.5612
Q14192	FHL2	0.0310856	-0.0234693	15	69.9	29.9017	30.3505	30.1787	30.0275	30.595	29.8788
Q13643	FHL3	1.02249	-0.440378	12	67.1	28.2038	28.7532	28.3732	29.0079	29.0005	28.643
P21333;Q14315	FLNA	1.28311	-0.414665	27	17.5	26.8181	27.0496	27.1124	27.273	27.6522	27.2989
Q96QD9	FYTTD1	0.636301	0.536686	7	26.7	26.197	26.0565	26.1286	25.7272	26.1667	24.8782
Q9NY12	GAR1	0.212162	-0.367211	4	21.7	23.9056	24.4814	22.3374	24.2375	23.558	24.0305
Q86YP4	GATAD2A	0.696748	-1.88882	6	13.4	22.4274	23.1384	19.171	23.3592	23.2137	23.8304
Q8WXI9	GATAD2B	0.890339	-3.01102	4	8.9	24.6858	19.347	22.9858	25.2242	25.3545	25.473
Q9BVP2	GNL3	1.08968	-0.30315	8	16.2	25.9047	26.0068	26.0676	26.0577	26.3721	26.4587
Q9HCN4	GPN1	0.1284	-0.545982	3	9.6	19.4434	23.8658	22.7609	20.953	23.5938	23.1614
P28799	GRN	2.21827	-1.15862	3	4.9	27.1651	26.4705	26.8143	27.8491	28.1399	27.9368
P32780	GTF2H1	3.75619	-2.41458	5	10.9	23.1695	22.8388	22.6342	25.1232	25.4143	25.3487
Q6P1K8;Q13888	GTF2H2C;GTF2H2	1.81287	-1.73158	4	12.7	22.8827	22.2178	23.3673	24.9096	24.721	24.032
Q13889	GTF2H3	0.879424	1.71125	2	9.1	21.9988	22.8988	22.8381	21.9002	19.1632	21.5386
Q92759	GTF2H4	0.0240617	0.0756327	3	7.6	22.5825	20.3711	22.845	22.8989	20.5268	22.146
P78347	GTF2I	0.679837	1.31485	5	10.1	22.5537	22.7547	20.2186	21.0065	20.6856	19.8902
Q9UKN8	GTF3C4	0.633926	0.614786	2	5.4	21.3819	21.1915	21.1312	20.4868	19.95	21.4234
Q9BZE4	GTPBP4	0.795437	0.49637	2	3.2	21.7352	21.0025	21.1781	20.9707	21.0166	20.4394
Q71UI9;P0C0S5	H2AFV;H2AFZ	1.15505	1.35035	4	53.9	30.0501	30.2803	30.1829	29.6488	27.791	29.0225
O75367;Q9P0M6	H2AFY	0.621006	-0.257437	16	57.5	28.8505	28.7075	29.3133	29.1861	29.2863	29.1712
P84243	H3F3A	2.57739	-0.995962	1	45.6	33.3828	33.1425	32.9958	34.1258	34.0256	34.3576
Q13547	HDAC1	0.113268	-0.480894	3	14.7	23.0082	22.513	19.4049	22.3829	20.1906	23.7954
Q92769;O15379	HDAC2	0.479176	-0.297386	8	33.8	27.1513	27.6366	28.0455	27.7845	27.893	28.0481
P16401	HIST1H1B	2.04116	-0.854855	4	21.2	29.2993	29.4418	28.9874	29.856	30.2072	30.2299
P16403	HIST1H1C	3.13032	-3.5878	1	22.5	21.5012	21.4372	20.6997	24.2521	24.9277	25.2217
P10412;P16402;P22492;Q02539	HIST1H1E;HIST1H1D	1.39412	-0.9543	1	21.9	30.2443	29.9905	29.6482	30.3907	31.0788	31.2764
Q99880;Q99879;Q99877;Q93079;Q5QNW6;P62807;P58876;P57053;O60814;Q96A08	HIST1H2BL;HIST1H2BM;HIST1H2BN;HIST1H2BH;HIST2H2BF;HIST1H2BC;HIST1H2BD;H2BFS;HIST1H2BK;HIST1H2BA	1.12657	-0.752728	1	52.4	33.5393	33.1932	32.9418	33.7293	33.7015	34.5016
P68431;Q16695;Q6NXT2	HIST1H3A;HIST3H3;H3F3C	1.78928	5.24475	1	45.6	28.3754	27.5889	24.869	21.9876	22.8719	20.2396
P62805	HIST1H4A	0.437394	-0.226285	10	54.4	34.1572	33.8886	34.0114	34.3664	33.8406	34.529
Q8IUE6	HIST2H2AB	0.747411	2.92903	1	35.4	27.9852	27.5328	27.5275	21.6466	24.7542	27.8575
Q16777;Q6FI13;A0A0U1RRH7;Q99878;Q96KK5;Q9BTM1;Q93077;Q7L7L0;P20671;P0C0S8;P04908	HIST2H2AC;HIST2H2AA3;HIST1H2AJ;HIST1H2AH;H2AFJ;HIST1H2AC;HIST3H2A;HIST1H2AD;HIST1H2AG;HIST1H2AB	1.57364	-0.534288	2	55	34.0498	33.7969	33.977	34.5433	34.6711	34.2121
Q71DI3	HIST2H3A	0.658918	3.55533	1	45.6	27.2636	26.2849	19.6464	20.2084	21.817	20.5035
Q5TEC6	HIST2H3PS2	0.110019	0.0589638	1	25	31.1069	30.8232	30.6874	30.8353	30.5445	31.0607
Q13151	HNRNPA0	3.83458	4.41874	2	11.8	24.6264	24.859	24.8618	19.8267	20.8763	20.388
P09651;Q32P51	HNRNPA1;HNRNPA1L2	1.34041	1.18132	9	39	28.508	28.176	27.3045	26.4362	27.1305	26.8778
P22626	HNRNPA2B1	0.478008	0.333552	13	40.8	28.441	28.5308	27.9508	28.2085	28.2263	27.4871
P51991	HNRNPA3	1.22785	0.763804	11	35.4	28.8043	29.0794	28.6246	28.3462	27.5514	28.3193
Q99729	HNRNPAB	0.449744	-0.606969	1	3.9	23.8072	22.6156	22.1787	23.8309	23.7499	22.8416
P07910;A0A0G2JPF8;P0DMR1;O60812;B7ZW38;B2RXH8;Q86SE5	HNRNPC;HNRNPCL4;HNRNPCL1;HNRNPCL3;HNRNPCL2	1.34222	-0.498367	12	36.3	32.3794	32.5894	32.411	32.6448	33.0524	33.1778
Q14103	HNRNPD	0.0891776	0.0740846	7	23.7	26.9941	27.0724	26.6798	27.0301	27.1851	26.3087
O14979	HNRNPDL	0.0817325	0.0765368	5	16.7	26.0243	26.0056	25.8886	26.5363	25.4501	25.7025
P52597	HNRNPF	0.744374	0.522398	10	50.1	28.6099	28.8146	28.7895	27.6929	28.7833	28.1706
P31943	HNRNPH1	2.31473	0.365819	11	57.7	30.8373	30.9098	30.89	30.5258	30.6121	30.4017
P55795	HNRNPH2	1.23624	2.21413	8	42.5	26.4608	26.9274	26.8642	25.9344	23.0676	24.6081
P31942	HNRNPH3	0.209295	1.01838	2	11.3	24.9316	20.2192	24.8327	22.9514	20.2294	23.7475
P61978	HNRNPK	1.14399	0.521442	13	40.4	28.2106	28.5183	28.6699	28.0296	28.1811	27.6237
P14866;M0QYT0	HNRNPL	1.63487	0.804996	15	38.2	28.2311	28.2478	28.4263	27.4446	27.8943	27.1514
P52272	HNRNPM	2.40961	1.80447	27	51.2	29.3859	30.0022	30.2016	27.9363	27.8377	28.4023
O43390	HNRNPR	0.533707	1.92713	6	15.2	25.4013	24.8774	23.9649	19.8799	25.056	23.5262
Q00839	HNRNPU	1.12127	0.452162	16	26.9	29.2219	29.2341	29.1044	29.0442	28.7555	28.4041
Q9BUJ2	HNRNPUL1	0.548547	0.704588	2	2.9	23.018	23.4278	23.4069	22.8592	21.5142	23.3656
Q1KMD3;H3BQZ7	HNRNPUL2;HNRNPUL2-BSCL2	0.0908932	-0.0611464	21	38.4	28.1209	28.3123	28.1752	27.8154	28.5959	28.3805
Q9Y662;Q9Y663	HS3ST3B1;HS3ST3A1	2.34429	4.43226	1	3.1	24.2689	24.8942	23.34	18.4879	20.3191	20.3993
P51659	HSD17B4	1.80844	-0.5783	5	8.4	23.4179	23.5924	23.4662	23.8898	24.3303	23.9913
P08238;P07900	HSP90AB1;HSP90AA1	0.727039	1.54574	2	3.9	20.6853	22.8011	22.0323	19.0038	21.6077	20.27
P0DMV9;P0DMV8	HSPA1B;HSPA1A	0.172491	0.0754789	13	58.2	30.361	30.4109	30.7248	30.4455	30.6198	30.205
P11021	HSPA5	1.75195	-0.526812	21	45.6	29.725	29.9928	30.0513	30.4105	30.6231	30.3158
P17066;P48741	HSPA6;HSPA7	0.941179	-5.20781	1	14.3	28.4456	20.7237	20.7181	28.0429	28.9446	28.5234
P11142;P54652	HSPA8	1.51819	0.417252	20	47.7	31.5941	31.7426	31.686	31.42	31.3266	31.0244
P38646	HSPA9	0.950145	-0.42303	28	51	30.1608	30.6058	30.7713	30.7832	31.1263	30.8975
P04792	HSPB1	1.25265	3.85665	1	8.3	21.359	25.0907	25.6499	20.4678	20.9032	19.1586
P01857;P01860;P01859;P01861	IGHG1;IGHG3	2.4911	-0.866998	3	5.8	34.7203	34.887	34.6593	35.6606	35.8076	35.3993
A0A0B4J1U7	IGHV6-1	0.448082	-2.56792	1	5.8	26.129	19.0421	26.5646	26.9485	26.7284	25.7626
A0A0C4DH67;A0A0C4DH69;A0A075B6S5	IGKV1-8;IGKV1-9;IGKV1-27	2.77101	1.92651	1	13.9	31.3536	31.2301	31.0783	28.8174	29.6255	29.4397
P06312	IGKV4-1	0.864898	-0.19112	1	7.4	24.3002	24.0163	24.0556	24.2578	24.2693	24.4184
A0A075B6I7;A0A0G2JS06;A0A087WSX0	IGLV5-48;IGLV5-45	0.967757	-5.35399	1	6.7	28.016	21.2118	19.5559	28.4392	28.0447	28.3617
Q12905	ILF2	0.602876	1.85195	9	37.9	25.7323	25.6079	26.0235	25.2205	21.1969	25.3903
Q12906;Q96SI9	ILF3	0.571711	-1.63583	6	7.9	20.3718	22.9882	20.8136	21.099	24.3239	23.6582
Q16891	IMMT	0.959057	1.6424	3	6.6	22.4452	22.5907	20.7523	20.8299	20.8299	19.2013
Q9NQS7	INCENP	1.18021	-2.60597	8	12.7	24.973	21.7592	22.0615	25.5151	25.8366	25.2599
Q68E01	INTS3	0.626285	1.03664	1	2.7	21.7353	19.5169	21.1711	19.8046	20.3328	19.1759
Q96ST2	IWS1	3.01154	3.60988	13	18.1	29.457	29.3027	29.3328	26.5807	25.3086	25.3735
P14923;P35222	JUP	0.421455	-1.20468	3	5.2	19.8927	22.3385	22.0152	23.6937	20.7317	23.4351
O95251	KAT7	0.0292245	0.0688839	1	2.5	20.7352	22.443	21.4654	22.4111	21.7192	20.3066
Q14721	KCNB1	3.30186	4.61527	1	2.2	24.7477	25.3127	25.4523	19.8882	20.5319	21.2468
Q07666	KHDRBS1	1.00878	0.573033	3	12	24.7578	24.7071	25.3374	24.6931	24.2838	24.1064
Q92945	KHSRP	2.09504	1.29497	1	1.4	22.3906	22.6223	22.5245	21.4074	20.7117	21.5334
Q15397	KIAA0020	0.521883	1.07605	3	12.3	21.8547	22.1274	21.96	19.5298	20.5791	22.6051
Q03164	KMT2A	1.01076	-1.0949	5	2	23.8241	22.2739	23.696	24.192	24.5607	24.3261
P52292	KPNA2	0.19808	0.820496	4	10.8	23.2982	23.3072	23.4668	19.352	24.1089	24.1497
Q5T749	KPRP	0.738301	-0.551771	4	11.2	23.4553	23.9968	24.5197	24.3516	24.4334	24.8421
P05783	KRT18	1.78474	-1.95939	4	17.9	24.8487	23.5484	24.5024	26.862	25.9182	25.9974
P35908	KRT2	1.37323	-0.80117	1	66	30.3916	30.8478	29.94	31.2108	31.058	31.3141
P07942	LAMB1	0.415512	-2.18445	1	0.6	22.2839	21.5925	19.8538	26.9418	19.6248	23.7169
Q8WVC0	LEO1	2.00478	0.410869	14	26	31.2251	31.4398	31.3424	30.8539	30.8687	31.0521
P09382	LGALS1	1.11743	-3.99665	3	31.9	24.8119	22.3862	19.1853	25.307	26.6792	26.3872
P02545;Q03252	LMNA	2.34274	-0.664825	31	54.5	31.0957	30.9772	30.8344	31.586	31.8038	31.5119
P20700	LMNB1	2.92216	-1.25933	14	29.9	26.2607	26.1421	25.8853	27.234	27.5664	27.2656
Q8WWI1	LMO7	1.77054	-0.73283	49	36.8	29.4998	29.8312	29.7799	30.6284	30.5511	30.1299
P61626	LYZ	0.128935	0.716908	1	8.1	20.4249	22.6302	26.104	23.2417	19.9635	23.8032
Q7Z4T9	MAATS1	1.9474	-0.662926	2	3.3	24.9848	24.8078	24.7031	25.2668	25.6951	25.5225
P61326	MAGOH	0.348656	1.16203	1	44.5	25.0562	24.639	25.3448	25.0535	21.1223	25.3782
Q96A72	MAGOHB	0.96352	0.28524	1	44.6	29.2825	29.077	29.1374	28.9066	28.6528	29.0817
P27361	MAPK3	0.609163	-2.9127	1	2.1	27.6604	21.9437	28.8567	28.9528	29.492	28.754
P43243	MATR3	0.428084	0.0744623	27	47	29.8061	30.0229	29.8127	29.8251	29.7633	29.8298
Q8IYB1	MB21D2	0.671139	-0.562566	11	27.7	25.6781	26.4607	26.5493	26.8374	27.2194	26.319
Q9UBB5	MBD2	0.709619	1.38847	3	10.2	23.237	23.7382	23.6959	23.9109	21.4993	21.0954
P25205	MCM3	1.12063	-1.81955	7	11	20.5332	20.7369	19.1615	22.3932	22.6847	20.8123
P33992	MCM5	1.62003	1.44551	4	8.6	21.9126	22.025	21.1396	20.1346	20.8111	19.7951
P33993	MCM7	0.358675	0.97262	6	10.6	23.1563	23.8654	23.1895	23.4069	23.6622	20.2242
P55081	MFAP1	2.16757	2.74967	3	12.8	23.594	23.8403	23.5823	21.7616	19.9464	21.0597
Q7RTP6	MICAL3	0.258524	-1.20482	1	0.6	24.0002	27.6285	21.285	25.1978	26.0115	25.3188
P46013	MKI67	0.70621	0.410887	16	9.2	25.7545	25.1134	25.8809	25.2991	25.2821	24.935
Q9NV56	MRGBP	0.301117	-0.521802	1	7.4	22.288	19.9661	20.9699	21.5441	21.9833	21.2622
Q9H9J2	MRPL44	1.14886	-1.09803	1	3.9	19.7846	20.8353	21.0149	21.1892	21.7698	21.9699
Q13405	MRPL49	2.4535	-3.10054	1	8.4	19.9863	20.8307	21.0933	23.0204	23.8972	24.2943
P82664	MRPS10	0.549523	1.60637	1	7	21.8186	22.9056	23.0956	22.1736	18.5393	22.2877
P82921	MRPS21	1.10303	-2.28823	1	16.1	20.9616	20.3521	20.2052	23.7083	20.8997	23.7755
Q9Y3D9	MRPS23	0.866359	-1.77889	2	13.7	19.7365	22.6927	22.4745	23.5527	23.4367	23.2509
Q92552	MRPS27	0.880976	-1.61796	4	14.3	23.0517	21.3457	20.8654	22.3649	23.5384	24.2134
Q92665	MRPS31	0.646178	1.22912	1	6.1	20.7338	21.1512	22.362	21.2628	20.4429	18.8539
P82675	MRPS5	1.3929	-1.08597	2	4.2	20.3512	20.0311	19.3781	20.5677	21.1447	21.3059
Q9Y2R9	MRPS7	1.97329	-3.88082	2	10.3	19.3508	20.3485	18.8882	24.0454	21.9309	24.2537
P82933	MRPS9	2.25323	-1.4887	2	5.3	21.2366	21.4539	21.1446	22.2724	22.8849	23.1439
Q13330	MTA1	0.0965826	0.0701135	12	28.4	26.0051	25.4651	26.0099	25.409	25.813	26.0477
O94776	MTA2	1.24181	-0.664912	16	31.1	26.8713	27.4811	27.3197	27.6188	27.8367	28.2113
Q8TBZ2	MYCBPAP	2.19102	-4.22306	2	2.2	18.9396	21.5711	20.7869	24.3111	25.0548	24.6008
P60660;P14649	MYL6	0.437383	1.23238	3	26.5	23.0715	23.4625	23.5079	23.4738	19.7225	23.1484
Q9H0A0	NAT10	0.485942	-0.924964	2	2.2	20.8987	19.6792	20.0994	21.3704	19.7611	22.3208
Q09161	NCBP1	0.40542	0.33287	16	32.3	26.8876	27.5284	28.0269	27.3225	26.9399	27.182
P52298	NCBP2	0.899443	-1.78374	3	22.4	23.413	20.2506	22.0036	23.6491	23.447	23.9224
Q9HCD5	NCOA5	1.21848	-1.48916	3	10.5	22.2212	20.4352	20.7198	22.3934	22.5473	22.9031
Q9BTX1	NDC1	1.99969	1.88665	12	29.7	27.8827	28.2674	27.6976	25.5859	26.8	25.8018
E9PL57;Q15843	NEDD8-MDP1;NEDD8	3.44609	-3.10413	1	6.5	21.4521	21.9855	22.1695	25.3197	24.7835	24.8163
Q13469	NFATC2	3.05802	5.57281	1	2.1	26.9007	25.9624	26.8899	20.9033	22.0001	20.1312
Q12857;O00712;Q14938	NFIA;NFIB;NFIX	1.64278	-2.9897	3	10.8	22.6835	20.4523	20.3325	24.0902	24.7337	23.6135
P08651	NFIC	1.95802	-2.22827	13	48.4	27.3491	27.7636	26.1336	29.2843	29.4813	29.1655
Q8NEJ9	NGDN	0.560179	-1.27252	1	5.7	20.5511	19.6532	21.1312	22.6013	19.895	22.6569
Q9NX24	NHP2	0.609857	-0.536992	2	17.6	24.1241	23.2466	22.936	23.6763	23.9707	24.2706
P55769	NHP2L1	0.0256732	0.0347106	2	18.8	24.0529	23.8049	25.2372	24.1389	24.3793	24.4726
O15226	NKRF	1.0024	-0.363916	8	13.5	25.7272	25.3139	25.6246	25.7095	26.112	25.9359
Q9H6R4	NOL6	0.211294	-0.357801	2	2.1	21.4623	20.8042	20.3958	21.5935	20.1157	22.0266
Q15233	NONO	4.24862	3.41701	4	16.3	24.6338	24.5698	24.4923	21.1987	20.8044	21.4418
O00567	NOP56	0.100641	0.306033	2	4.5	20.7476	20.6923	21.949	20.2378	22.7942	19.4388
Q9Y2X3	NOP58	0.0172598	0.061622	3	7.4	19.9737	22.9694	23.8723	22.1213	22.4679	22.0413
P06748	NPM1	2.3297	-0.741317	7	37.1	26.2218	26.1393	26.0865	26.6607	26.925	27.0859
O95478	NSA2	1.665	1.42463	3	15	24.8127	24.0834	24.262	23.5911	22.5316	22.7615
Q08J23	NSUN2	1.07134	0.849894	3	5.6	21.8547	21.2335	21.4319	20.269	21.302	20.3994
O43809	NUDT21	2.64274	3.28789	1	7.5	22.0784	22.7816	22.644	19.4104	18.4026	19.8272
Q14980	NUMA1	0.692845	-0.400108	29	18.3	26.5783	26.5488	26.9792	26.9094	27.5477	26.8496
P49757	NUMB	2.10513	-2.20903	2	3.8	20.4906	20.7506	20.0087	21.843	23.0025	23.0316
O75694	NUP155	4.33008	3.41672	21	23	27.8567	27.5087	27.5504	24.3891	24.3422	23.9343
Q8TEM1	NUP210	1.94204	2.13176	1	1	22.39	22.9117	22.7711	19.6515	20.9489	21.0772
Q8NFH5	NUP35	1.36246	0.769323	13	67.5	31.7821	32.0894	32.0229	31.0991	31.6628	30.8245
O15294	OGT	0.567941	0.617236	1	1.9	21.3771	20.4219	22.0306	20.8374	20.7172	20.4233
Q8N7H5	PAF1	2.41594	-0.798401	22	53.9	31.8322	31.9935	32.0719	32.5426	32.9068	32.8434
Q86W56	PARG	1.69292	-4.9721	1	1.7	19.8579	19.5503	19.02	21.8481	26.028	25.4684
P09874	PARP1	0.508524	1.37428	4	5.2	22.9484	23.8211	23.1575	22.8185	19.6469	23.3388
Q15365	PCBP1	1.05925	0.576544	4	16.9	25.8891	25.9332	26.0328	25.2891	25.8486	24.9877
Q15366	PCBP2	0.774362	2.68018	2	9.9	23.4308	24.5598	24.2339	24.4083	19.1947	20.581
P22061	PCMT1	0.592396	0.421139	8	49.8	26.9986	26.7384	27.4957	26.3843	27.1075	26.4776
Q96MG8	PCMTD1	1.65	-0.964356	5	15.7	25.3327	25.4426	25.7181	26.2667	26.9407	26.1791
Q9NV79	PCMTD2	0.0340519	0.0520821	4	14.1	23.2421	24.0143	23.9733	24.1905	24.0939	22.789
Q96HS1	PGAM5	3.72115	-0.851745	20	70.2	29.2617	29.3178	29.4572	30.2532	30.1724	30.1665
P35232	PHB	1.25053	-1.04758	5	23.2	24.3697	23.5165	24.5918	24.893	25.6243	25.1035
Q99623	PHB2	2.49482	-2.18885	5	19.7	23.4308	22.4696	23.376	25.1658	25.5795	25.0976
O75151	PHF2	0.00457363	-0.0183678	2	1.9	23.1685	21.2077	21.7643	19.7462	23.5894	22.8599
Q92576	PHF3	1.9523	-1.6683	29	22.3	26.6553	25.4533	26.3757	27.9024	27.9354	27.6514
Q8WWQ0;Q6RI45;Q9NSI6	PHIP	1.7572	-1.20442	28	22.4	27.5918	26.992	27.5857	28.1477	28.6857	28.9494
Q9P1Y6	PHRF1	2.35564	1.17495	30	28.4	30.5506	30.4802	30.3473	29.5142	29.4398	28.8992
Q15149;P58107	PLEC	0.960558	-1.46896	14	4	23.7406	22.3661	22.3123	25.3364	23.9407	23.5487
O43660	PLRG1	0.562697	0.872603	2	3.9	22.1663	21.7185	21.9815	21.0401	19.9338	22.2745
Q9H307	PNN	0.137101	0.0876033	20	29.7	29.6415	28.9539	29.2411	29.2426	28.9516	29.3795
Q9BY77	POLDIP3	1.76268	4.41317	4	14	26.3194	25.7381	26.0512	23.8418	20.3445	20.6829
P54098	POLG	0.819554	1.08875	2	2.5	29.89	31.7989	30.7177	29.4041	30.2523	29.4839
P24928	POLR2A	1.75261	0.143439	109	64	36.8746	36.8962	36.7948	36.7475	36.7104	36.6775
P30876	POLR2B	2.68141	0.661817	71	67.9	36.3502	36.4538	36.2312	35.7902	35.7013	35.5583
P19387	POLR2C	2.40673	1.0624	15	70.5	34.5402	34.9692	34.8101	33.4681	33.8899	33.7743
O15514	POLR2D	2.9018	0.709597	9	78.9	32.8893	33.0838	33.084	32.4256	32.2651	32.2375
P19388	POLR2E	2.9014	-0.758478	13	75.2	33.5287	33.6623	33.4011	34.2347	34.3997	34.2331
P61218	POLR2F	0.337709	0.167347	5	43.3	31.6117	31.9004	31.2042	31.4396	31.4366	31.338
P62487	POLR2G	1.64243	0.717832	12	93	33.9312	34.4535	34.3206	33.7613	33.4272	33.3633
P52434	POLR2H	0.770795	-0.218884	8	76	33.3527	33.4679	33.0821	33.5447	33.6152	33.3996
P36954	POLR2I	0.0909504	-0.0337346	7	78.4	33.5828	33.5486	33.6976	33.8884	33.4854	33.5564
P52435;Q9H1A7;H0Y980	POLR2J;POLR2J3	0.756208	-0.274169	1	73.5	32.8475	33.0912	32.5617	33.2113	32.9849	33.1267
Q9GZM3	POLR2J2	0.952785	-4.06966	1	72.2	22.1838	25.8236	18.9179	26.3449	26.6291	26.1603
P53803	POLR2K	0.174944	0.314393	3	44.8	31.455	29.2608	29.9964	30.3031	29.5413	29.9246
P62875	POLR2L	3.19302	4.32114	4	67.2	33.1706	33.429	32.1129	28.8735	28.214	28.6615
P0CAP2;H8Y6P7;Q9BZD3	POLR2M;GCOM1;GCOM2	4.0404	-1.13627	21	70.1	29.3091	29.4472	29.4264	30.5419	30.4265	30.623
Q99575	POP1	0.0890794	-0.219184	8	13.7	24.7148	22.0349	22.5923	22.8245	23.2659	23.9092
Q8NEY8	PPHLN1	0.806072	-2.23809	4	9	24.6178	20.3351	21.5561	24.3915	24.1359	24.6959
P62937	PPIA	0.670829	1.38306	3	21.8	22.8855	23.2226	23.1289	22.8878	19.8631	22.337
Q13427	PPIG	0.065973	0.100232	3	4.6	22.3209	20.8416	21.7031	21.6794	20.9229	21.9627
O43447	PPIH	0.218095	-0.398739	1	14.1	20.3104	20.6487	20.3478	22.0217	20.8949	19.5865
Q9Y3C6	PPIL1	0.664797	-0.541347	2	18.7	24.3224	23.9608	24.3056	24.7876	25.317	24.1084
P36873;P62136;P62140	PPP1CC;PPP1CA;PPP1CB	3.20545	2.95667	3	15.2	23.5614	23.0769	23.525	20.5988	19.9198	20.7747
Q06830;Q13162	PRDX1	3.23779	-1.04435	6	40.2	25.0598	25.375	25.2913	26.2012	26.3622	26.2957
Q99873	PRMT1	0.518181	1.9254	3	11.4	24.3601	19.5167	24.4037	21.1845	20.6843	20.6355
Q9UMS4	PRPF19	1.07864	1.97064	9	38.1	26.8714	27.1183	27.2111	26.559	23.6051	25.1248
Q8WWY3	PRPF31	0.153362	-0.650349	2	5.2	23.6515	22.0709	19.3983	20.4004	23.1444	23.5271
O43172	PRPF4	0.976106	1.43793	4	10	22.5484	21.7142	21.6237	20.9115	19.3023	21.3586
O94906	PRPF6	0.887871	0.594017	5	6.3	23.4703	22.81	22.8636	22.6806	21.9963	22.6851
Q6P2Q9	PRPF8	2.15028	0.88916	49	30	28.5894	28.1869	28.3983	27.2501	27.5686	27.6885
P28066	PSMA5	0.325402	1.15359	2	15.8	23.4656	19.5001	24.1599	21.4658	21.0732	21.1259
P62191	PSMC1	0.176203	-0.209942	1	3.4	21.8215	21.7978	20.49	21.7862	21.4984	21.4546
O00231	PSMD11	0.814539	0.436239	2	5.7	22.1372	21.7884	22.0807	21.2543	21.9983	21.445
Q13200	PSMD2	1.06124	2.42572	1	1.9	23.6038	20.9431	23.98	20.5449	19.5107	21.1941
Q15008	PSMD6	0.0477498	-0.118664	2	6.2	22.6094	20.8704	22.7853	22.2856	23.1921	21.1434
P26599;O95758	PTBP1	1.18941	1.07732	5	18.6	24.9288	24.283	24.9409	23.2584	23.29	24.3723
Q96EY7	PTCD3	1.66661	1.87292	4	8.9	22.0048	22.505	22.5286	20.8498	19.5162	21.0537
Q96N64	PWWP2A	0.223663	-0.645996	1	2.6	21.3159	20.019	21.6098	22.6303	19.5944	22.6581
Q9UKM9	RALY	2.02392	-0.850335	11	31.7	29.4228	29.4597	29.5521	30.0013	30.6121	30.3721
Q09028	RBBP4	0.978485	-0.319903	6	32.5	26.8057	26.8796	26.9594	26.9784	27.1481	27.4779
Q16576	RBBP7	0.937381	0.545443	7	34.4	28.9161	29.3344	29.4602	28.8267	28.2671	28.9806
P98175;P52756;P78332	RBM10	0.609071	0.140066	13	18	26.53	26.7366	26.4087	26.4474	26.3423	26.4654
Q8IXT5	RBM12B	1.52239	-0.782933	15	16.9	26.4224	26.1005	26.4364	27.0697	26.7554	27.4829
Q96PK6;A0A0A0MSL8	RBM14	2.48749	1.09337	7	18.7	26.6009	26.7149	27.033	25.5604	25.5872	25.921
Q96T37	RBM15	1.44585	-0.343047	4	5.8	23.1642	23.3488	23.4677	23.6127	23.8016	23.5956
Q96I25	RBM17	0.471724	0.396565	7	22.7	25.7693	25.6039	26.3622	26.0721	25.3172	25.1564
Q9NW64	RBM22	0.646369	-1.65342	2	6	24.1298	21.4698	20.2198	23.7477	23.4849	23.5471
P49756	RBM25	0.307025	0.206649	2	3.1	22.281	21.3937	21.7768	21.7343	21.6759	21.4214
Q14498	RBM39	2.17236	1.99378	3	6.4	22.8017	22.476	23.5254	20.479	21.147	21.1958
Q9Y5S9	RBM8A	0.0296633	-0.0231279	7	57.5	28.6547	28.1948	28.2699	28.0045	28.4176	28.7666
P38159;Q96E39;O75526;Q8N7X1	RBMX;RBMXL1	0.565562	-0.600506	11	30.4	28.7273	27.5048	27.6409	28.1406	28.4708	29.0631
P62877	RBX1	1.34936	-4.47768	2	24.1	24.7354	19.5784	20.9523	26.0784	26.5756	26.0451
O94762	RECQL5	0.124308	0.0378145	15	22.4	26.8298	27.1721	27.0803	26.9993	27.0601	26.9093
O60673	REV3L	0.273078	0.25517	2	1	32.341	32.7793	32.9807	32.7508	32.7864	31.7983
Q8N1G1	REXO1	1.2139	-1.41438	2	2	21.8252	21.3252	20.0208	22.5952	22.5504	22.2687
O60942	RNGTT	0.274106	1.00611	7	14.1	22.7193	22.1603	22.8803	23.3446	18.6914	22.7057
Q15287	RNPS1	0.502822	0.134228	7	27.9	28.6927	28.5935	28.4584	28.6228	28.2969	28.4221
Q8IXW5	RPAP2	2.89783	-0.663748	13	28.9	26.1607	26.2205	26.2724	26.7817	27.0293	26.8338
P62906	RPL10A	1.03098	2.72898	4	24	26.2799	25.6145	25.8342	24.1743	20.7396	24.6277
P62913	RPL11	0.0750063	-0.0591132	3	20.2	25.7351	25.2495	25.8722	25.5156	26.0805	25.4381
P30050	RPL12	1.07529	2.18907	6	54.5	24.8771	25.1278	25.2762	24.6848	21.4402	22.5888
P26373	RPL13	0.259306	-0.127804	2	10.9	25.1083	25.1481	25.1342	24.9699	25.1721	25.632
P40429	RPL13A	0.155221	0.584255	2	11.3	24.2209	23.9946	23.9657	24.9716	20.6665	24.7903
P50914	RPL14	0.848323	2.33184	3	15.3	25.793	25.3663	25.084	24.0154	20.589	24.6435
P61313	RPL15	0.117204	0.124764	3	14.7	24.2852	25.2857	25.488	24.9165	24.6974	25.0707
A0A0A6YYL6;P18621	RPL17-C18orf32;RPL17	3.69089	3.33336	2	14.9	23.7993	23.3229	23.0652	20.2286	19.7827	20.176
Q07020	RPL18	1.35389	0.894377	2	13.8	24.8337	24.8521	24.8297	24.1826	23.3317	24.318
Q02543	RPL18A	0.494529	-2.05841	4	23.9	25.3299	26.267	20.4401	26.1398	25.728	26.3444
P84098	RPL19	0.336837	0.17374	2	13.3	25.3188	25.74	25.9479	25.3791	25.4007	25.7057
P46778	RPL21	0.802108	2.64407	3	25	23.7564	24.0682	19.7304	19.5339	21.0569	19.032
P83731	RPL24	1.42098	1.86678	1	5.1	23.3709	23.3052	23.6745	22.7296	20.6975	21.3233
J3QQQ9;P61254;Q9UNX3	RPL26;RPL26L1	0.566021	-0.288789	2	17.8	23.5506	23.3797	23.1636	23.5117	23.4057	24.0428
P61353	RPL27	0.515122	-1.78216	3	20.6	25.2675	20.3569	24.3624	24.7852	25.28	25.268
P46776	RPL27A	0.00885482	-0.00341924	2	14.2	25.1609	25.2062	25.4551	25.3776	25.1017	25.3532
P46779	RPL28	0.663237	-1.81683	2	15.3	18.6212	20.1434	21.7613	23.3194	20.4142	22.2429
P47914	RPL29	0.82663	-2.33201	1	9.4	24.3639	19.9862	21.1841	24.0609	24.2447	24.2247
P39023	RPL3	0.672388	0.831219	6	22.8	26.4867	25.2161	25.1849	24.0898	25.2813	25.0229
P62888	RPL30	0.141379	0.19705	2	24.3	25.1587	25.2921	25.2366	25.7207	24.0247	25.3509
P62910	RPL32	0.210757	1.03204	2	20	24.7709	24.4764	24.6995	24.6497	19.9406	26.2604
P36578	RPL4	1.85632	0.75769	7	18.7	26.5728	26.4082	26.6967	25.52	25.8075	26.0771
P46777	RPL5	0.228998	-0.557617	6	24.9	26.6153	24.2895	24.2332	24.7394	25.4686	26.6029
Q02878	RPL6	0.263702	-0.140496	6	23.6	26.3242	26.1014	26.0551	26.327	25.9493	26.6258
P18124	RPL7	0.436805	0.293273	7	36.3	26.913	26.5563	26.8885	26.4623	26.0518	26.964
P62424	RPL7A	1.18408	0.299229	7	30.1	27.6695	27.8712	27.843	27.3276	27.4827	27.6757
P62917	RPL8	2.00754	-0.3678	3	19.1	26.0137	26.1537	26.0608	26.5687	26.3346	26.4284
Q8NHW5;P05388	RPLP0P6;RPLP0	0.865478	-0.341655	6	25.2	26.1595	25.8672	25.7547	26.1036	26.5438	26.1589
P05386	RPLP1	1.29046	1.35681	3	74.6	26.414	26.2164	25.9758	24.8361	24.0249	25.6749
P05387	RPLP2	1.16471	1.71888	5	69.6	26.7862	26.8781	27.2177	26.5996	24.4613	24.6644
Q96P16	RPRD1A	2.80049	1.00275	15	70.2	32.4668	32.5319	32.3494	31.5118	31.2139	31.6142
Q9NQG5	RPRD1B	2.60351	0.868572	12	58.6	31.455	31.7259	31.7594	30.9079	30.8081	30.6186
Q5VT52	RPRD2	3.74164	1.28773	43	48.4	31.1898	31.4382	31.5027	30.0788	30.0721	30.1166
P62280	RPS11	2.69961	-0.443805	4	29.1	24.7248	24.7236	24.667	25.0454	25.1523	25.2492
P25398	RPS12	2.21298	-1.261	7	69.7	26.7331	26.3125	26.6935	27.7723	27.5388	28.211
P62263	RPS14	0.269259	-1.15982	3	29.8	24.4197	21.2448	20.5609	20.7441	24.3298	24.6309
P62841	RPS15	0.450177	-1.63295	2	21.4	23.9827	24.0984	19.4418	23.663	24.0796	24.6791
H3BN98;P62244	RPS15A	0.466027	0.142665	3	12.7	23.3806	23.4702	23.1571	23.3715	23.1572	23.0513
P62249	RPS16	0.73674	-0.489723	4	28.1	25.3657	24.6948	25.2956	25.3713	25.41	26.044
P62269	RPS18	0.503903	-0.403245	6	38.8	25.7379	26.2	26.3614	26.3176	26.109	27.0824
P39019	RPS19	2.25579	-1.48218	3	21.4	25.2674	24.8405	25.2543	26.4289	26.3142	27.0657
P15880	RPS2	0.162064	0.418998	2	8.2	22.5651	22.552	22.8727	23.4341	22.9677	20.3311
P62266	RPS23	0.770585	-0.780538	4	42	24.8975	24.4976	25.6826	26.2189	25.198	26.0025
P62847	RPS24	2.1253	2.96577	1	11.3	23.352	22.976	23.4321	21.3851	19.4338	20.0439
P62851	RPS25	0.513494	-0.433731	4	28	25.3353	24.6264	24.8531	25.4996	25.8261	24.7903
P62979;P62987;P0CG47;P0CG48	RPS27A;UBA52;UBB;UBC	0.332952	0.174562	6	48.1	31.2084	31.7073	31.0295	31.2706	31.012	31.139
P62857	RPS28	1.29723	-0.820171	1	17.4	23.7075	23.9164	23.3594	24.7538	23.9865	24.7035
P23396	RPS3	1.30213	-1.46852	8	43.2	26.1111	24.4077	25.7514	27.0204	26.6887	26.9666
P61247	RPS3A	0.894772	-0.415236	2	8.7	23.6694	23.9588	23.6518	24.5281	23.867	24.1306
P62701;Q8TD47;P22090	RPS4X;RPS4Y2;RPS4Y1	0.25758	-0.0807107	5	20.2	24.9833	25.1057	25.148	24.9317	25.256	25.2914
P46782	RPS5	1.15373	-0.621814	8	36.3	25.9361	25.6314	26.1215	26.3313	26.287	26.9361
P62753	RPS6	0.0417107	-0.0124728	4	22.5	26.9264	27.0953	27.2566	27.0405	27.1642	27.1109
P62241	RPS8	1.00897	0.551575	10	57.7	28.2041	28.3684	28.7421	27.9337	27.5171	28.2091
P46781	RPS9	0.967914	0.578912	8	33.5	28.0875	28.4466	28.4432	28.1016	27.2557	27.8833
O76021	RSL1D1	0.132997	0.0608431	12	32	29.3304	29.0402	29.1047	28.8807	29.3692	29.0429
Q9Y3I0	RTCB	0.309609	1.00083	3	8.1	18.751	22.895	22.0288	20.5549	20.6579	19.4596
Q9Y265	RUVBL1	1.28362	0.912683	9	29.2	25.67	26.0514	26.3224	24.9675	25.6301	24.7081
Q9Y230	RUVBL2	0.235243	-0.117273	11	28.5	26.2721	26.4759	26.108	26.4921	26.6321	26.0836
Q15424	SAFB	0.437626	-0.194789	9	24.3	27.4264	27.9676	27.7884	28.1305	27.7921	27.8441
Q14151	SAFB2	1.2744	-0.462816	15	32.2	28.9296	28.9278	28.8266	29.0237	29.5219	29.5269
P10523	SAG	0.00985982	-0.0106824	1	1.7	26.2578	27.2905	27.104	26.7789	27.2155	26.6899
Q9H0E3	SAP130	0.13735	-0.173274	1	1.5	20.4986	19.9638	21.2218	20.4621	20.427	21.3149
O00422	SAP18	1.02843	-1.28569	6	37.9	25.8404	24.4406	24.4033	25.9217	25.7507	26.8688
O43290	SART1	0.967187	1.26156	2	4	22.2481	22.7402	22.3046	20.3661	22.3216	20.8206
Q9H7N4	SCAF1	0.721984	0.312267	21	19.2	30.2792	30.6725	30.3271	29.8574	30.0937	30.3908
Q99590	SCAF11	2.04312	-0.335974	34	30.3	31.8838	31.6525	31.7206	32.0943	32.1158	32.0546
O95104;Q9UPN6	SCAF4	0.882417	0.369554	7	10	24.6082	24.0105	24.4471	23.9669	23.8599	24.1303
Q14160	SCRIB	0.642327	3.01718	1	0.5	23.9089	21.3574	27.5513	20.8811	23.3647	19.5203
P55735	SEC13	0.775127	1.7176	1	8.1	22.3117	19.8065	23.1366	19.7005	20.0091	20.3922
P35237	SERPINB6	0.578702	1.5213	1	4	32.0533	31.5578	31.6155	31.6293	31.115	27.9184
Q9BYW2	SETD2	0.19453	-0.234702	11	5.5	25.8896	26.5935	26.3024	26.873	26.9502	25.6664
Q7Z333	SETX	0.499535	0.306	9	5.2	24.6632	23.8734	24.3626	24.0785	23.7267	24.1761
Q15459	SF3A1	1.31296	0.547367	18	32.2	27.3615	27.5466	27.6895	26.9767	27.2848	26.6939
Q12874	SF3A3	0.597122	-0.335412	9	24.4	25.5932	25.8828	25.6837	25.6243	26.4386	26.103
O75533	SF3B1	0.799094	-0.225299	24	28.2	27.258	26.908	27.1988	27.35	27.4712	27.2196
Q13435	SF3B2	1.20004	0.643106	15	26.7	26.9453	27.1934	27.3863	26.4048	26.2358	26.955
Q15393	SF3B3	1.01152	0.503079	17	19.9	27.6522	27.2117	27.4065	27.2824	26.6113	26.8674
Q15427	SF3B4	2.05465	1.76348	1	5.4	21.9671	22.7229	21.848	20.1215	20.9085	20.2176
Q9BWJ5	SF3B5	0.295827	0.977936	2	27.9	20.2414	23.0257	23.8826	19.9836	21.6174	22.6149
P23246	SFPQ	3.93807	2.29652	3	8.6	22.7974	23.2061	22.9612	20.6293	20.5643	20.8815
P63208	SKP1	1.02319	2.33429	1	7.4	23.5915	21.7646	20.7258	19.9843	20.6755	18.4191
P53007	SLC25A1	2.51586	-1.47566	5	18.6	25.0882	25.3451	25.0333	26.3444	27.0387	26.5105
Q9UBX3	SLC25A10	0.103505	-0.206418	1	17.4	24.3118	21.9912	23.6879	23.8001	23.1785	23.6316
Q9UJS0	SLC25A13	0.0200814	0.0147998	7	16.6	24.2701	24.8396	24.337	24.7424	24.1652	24.4947
Q00325	SLC25A3	2.60237	1.95505	3	8.6	21.405	22.3026	21.94	19.7274	20.1579	19.8972
Q9H2D1	SLC25A32	1.64216	-0.70531	1	5.7	32.8353	32.7513	32.6784	33.0891	33.5697	33.722
P05141;Q9H0C2	SLC25A5	0.498827	0.184345	5	42.6	27.3916	27.4338	27.2043	27.3656	27.2322	26.879
P12236;P12235	SLC25A6;SLC25A4	0.0289969	-0.0130157	6	53	28.916	29.1353	28.9559	29.2293	29.0512	28.7657
Q9NWH9	SLTM	1.03195	-2.60701	9	12.5	24.4587	20.6991	23.8096	25.2388	25.4784	26.0712
O60264;P28370	SMARCA5	1.17719	0.2766	23	24.1	28.168	27.8561	28.0419	27.6646	27.7016	27.87
Q2TAY7	SMU1	0.333235	-0.770119	3	9.7	21.149	20.5644	21.2507	22.7864	19.9049	22.5832
O75643	SNRNP200	2.25842	1.3535	39	26.1	28.5805	28.2721	28.5031	27.0269	26.7397	27.5286
Q96DI7	SNRNP40	0.295063	0.701307	7	33.1	25.3817	25.0855	24.6018	25.3252	22.4512	25.1886
P08621	SNRNP70	0.0509025	0.0216897	10	26.3	27.0026	26.7498	26.8999	26.8792	27.073	26.6351
P09012	SNRPA	3.20112	-5.37078	4	23.8	19.9095	19.3833	21.1663	25.7176	25.6507	25.203
P09234	SNRPC	0.350348	1.50425	2	18.9	26.0731	25.7983	25.8743	26.3281	20.8526	26.0522
P62314	SNRPD1	3.05862	2.44088	4	54.6	26.5666	27.0493	26.1988	24.1933	24.3547	23.9441
P62316	SNRPD2	1.99464	-0.51418	4	41.5	27.0879	27.018	27.0045	27.3789	27.7531	27.521
P62318	SNRPD3	0.408531	0.387183	4	47.6	27.8067	27.3682	27.7904	27.1564	27.9675	26.6799
P62304	SNRPE	0.928007	-0.489607	3	52.2	25.3696	24.9528	25.3785	25.4525	26.1198	25.5974
P62306	SNRPF	0.592435	-0.247334	3	34.9	26.2622	26.4167	26.1868	26.1896	26.6818	26.7364
P62308;A8MWD9	SNRPG;SNRPGP15	0.754892	0.738958	3	26.3	24.9818	24.9523	24.3608	24.3144	23.2321	24.5316
P63162;P14678	SNRPN;SNRPB	0.627836	2.56237	4	18.8	26.99	26.3817	27.2883	20.6886	26.1562	26.1281
Q13573	SNW1	0.147264	0.263943	6	15.9	24.6624	23.9568	24.7636	23.5706	25.4301	23.5902
P18583	SON	1.22629	-0.316402	11	6.8	25.8933	25.6872	26.0112	26.0602	26.1605	26.3201
Q96T58	SPEN	0.773369	-1.43404	8	3.2	22.8368	21.0437	22.4084	22.2858	23.7644	24.5409
Q13813	SPTAN1	0.677375	-0.733192	9	4.7	23.6006	23.0699	22.2081	23.4702	23.3632	24.2448
Q01082	SPTBN1	2.0641	-2.13186	5	3	22.7753	21.6551	22.9661	24.8478	24.2665	24.6779
Q68D10	SPTY2D1	0.788919	0.575017	7	15.5	25.3518	24.7831	25.6314	25.0005	24.7957	24.245
P37108	SRP14	1.17538	-2.25908	2	16.2	19.9977	21.1369	23.0838	23.7623	23.7028	23.5304
P49458	SRP9	0.814179	-2.02289	2	25.6	23.393	23.2051	19.8609	24.2689	24.24	24.0189
Q9UQ35	SRRM2	3.05924	0.722175	13	7.6	26.9811	26.7344	26.9087	26.2113	26.0918	26.1546
Q07955	SRSF1	0.10213	0.124115	5	23.8	26.644	25.3118	26.3179	25.62	26.1483	26.1331
O75494;Q8WXF0	SRSF10	1.54274	0.845294	9	28.6	27.7535	27.5527	27.2575	26.2639	26.8393	26.9247
P84103	SRSF3	6.04245	2.04171	3	25.6	26.9477	26.8805	26.8689	24.9	24.7949	24.8771
Q13247;Q08170	SRSF6;SRSF4	0.216257	0.262898	5	20.3	26.9295	25.8056	25.5207	26.1535	25.8395	25.4742
Q16629	SRSF7	0.419247	0.285067	8	32.4	28.5086	27.5521	27.8607	27.7974	27.5664	27.7023
Q9BRL6	SRSF8	0.0700985	-0.106469	1	7.8	22.1562	21.146	20.7695	21.2828	20.9992	22.1092
Q13242	SRSF9	0.158896	-0.0459201	11	51.1	27.8224	27.5405	27.7708	27.776	27.6362	27.8593
Q08945	SSRP1	3.22122	2.77915	2	7.2	23.061	23.6884	23.3137	20.5949	20.9394	20.1913
Q9UJZ1	STOML2	0.618302	-0.851913	2	8.7	20.0381	21.9104	20.4203	21.6885	22.0298	21.2062
P53999	SUB1	0.785991	1.09062	2	17.3	22.4009	22.3448	22.8822	21.6205	20.309	22.4266
Q8IX01	SUGP2	0.357477	-0.943893	5	5.4	23.0997	20.3658	23.7673	23.9268	23.4344	22.7033
Q9Y5B9	SUPT16H	0.613276	1.93382	3	3.7	23.5483	19.5057	23.8062	19.9855	20.8396	20.2336
P63272	SUPT4H1	0.35703	2.04811	4	40.2	27.0357	27.2803	27.4691	28.0906	20.4797	27.0704
O00267	SUPT5H	1.17132	0.428474	40	47.4	31.0528	31.2933	31.3364	30.837	31.0337	30.5265
Q7KZ85	SUPT6H	0.550976	0.130722	95	62.8	34.2069	34.4073	34.502	34.3137	34.2856	34.1248
Q15022	SUZ12	3.68851	-3.71767	2	3.2	19.3713	20.2851	20.1506	23.6269	23.7228	23.6104
O95926	SYF2	0.170373	0.421053	1	11.5	21.9484	22.5912	19.5496	21.1599	20.7236	20.9426
Q92804	TAF15	0.299137	-1.41184	2	6.1	18.8889	24.4697	24.7731	24.3022	24.1657	23.8994
Q13148	TARDBP	0.0858249	-0.0788256	4	16.4	24.3528	23.8867	23.6175	24.0059	24.4674	23.6202
Q8IV04	TBC1D10C	1.00804	-4.8815	1	2	28.1847	20.5385	22.7611	28.7081	28.8492	28.5714
Q9BZK7;Q9BQ87;O60907	TBL1XR1;TBL1Y;TBL1X	0.267046	-0.59791	2	8	19.6239	21.2362	18.7141	21.2645	20.5825	19.5209
P23193;Q15560	TCEA1	1.32576	2.23028	4	16.9	23.9062	23.6928	23.304	20.9678	20.3477	22.8966
Q15369	TCEB1	0.608242	0.648512	5	53.6	26.2741	26.7062	25.5185	26.1401	25.3905	25.0227
Q15370	TCEB2	0.898552	-1.23667	5	42.4	24.954	24.1377	24.6263	25.872	24.7463	26.8097
Q9Y4R8	TELO2	1.5652	2.21727	1	0.8	27.0497	26.3342	26.2121	25.0024	23.1256	24.8162
P02787;CON__Q2HJF0	TF	0.366561	1.39327	4	8.2	23.7272	19.2548	24.0923	20.4546	21.5647	20.8753
P02786	TFRC	0.395512	1.14921	8	14.7	25.1616	24.6443	24.8665	21.7899	23.4534	25.9815
Q08188	TGM3	0.0787046	-0.159571	1	1.9	22.0657	22.6873	23.6286	22.055	23.9572	22.848
Q96FV9	THOC1	0.54694	0.216839	13	25.6	26.7069	26.8498	27.2306	26.8227	26.7559	26.5581
Q8NI27	THOC2	0.0559449	0.0417245	21	19.5	27.342	26.7912	27.5163	27.2749	27.3441	26.9053
Q96J01	THOC3	0.350812	0.166819	9	41.3	26.4715	25.9073	26.3042	25.9937	25.9222	26.2667
Q13769	THOC5	1.90328	-0.907096	11	27.5	25.9962	25.7937	26.0962	26.7478	27.2425	26.6171
Q86W42	THOC6	0.794325	0.33877	11	51	26.0004	25.7494	26.1297	25.3073	25.8499	25.706
Q6I9Y2	THOC7	0.118035	0.137276	5	35.3	26.1583	26.1831	25.413	25.6825	26.4123	25.2477
Q9Y2W1	THRAP3	1.12732	0.64637	23	28.2	30.1629	29.7231	29.8478	29.2982	28.8409	29.6555
Q01085;P31483	TIAL1	0.350424	1.2587	3	9.9	23.757	19.6322	23.0004	22.4212	19.8716	20.3207
O14925;Q5SRD1	TIMM23;TIMM23B	1.82507	2.04536	2	12.9	22.422	22.6122	22.6325	19.5605	21.2298	20.7403
Q9NS69	TOMM22	0.625739	-2.25556	2	23.2	22.8507	18.5468	23.7281	23.5466	24.4428	23.9028
P11387;Q969P6	TOP1	2.45859	3.2663	15	21.7	27.7735	28.2363	28.2729	25.3345	23.8213	25.328
P11388	TOP2A	0.457779	-0.194291	27	29.1	28.2649	27.8829	28.2444	28.31	28.5655	28.0996
Q13595	TRA2A	1.32761	0.765519	4	18.1	27.4499	27.4203	27.6944	26.9302	26.2529	27.085
P62995	TRA2B	4.43113	1.02694	10	38.5	29.5107	29.672	29.5415	28.5536	28.5688	28.521
P19474	TRIM21	1.61927	-0.810892	3	6.1	23.3677	23.4927	23.831	24.2167	24.1686	24.7388
Q13263	TRIM28	1.03169	1.97479	4	9.3	24.6825	24.8897	25.4304	23.7007	21.2983	24.0792
Q9UNY4	TTF2	2.06359	-1.23144	15	17.8	25.6587	25.3217	25.8143	26.5584	27.2459	26.6847
Q71U36;Q13748;Q6PEY2	TUBA1A;TUBA3C;TUBA3E	4.80507	4.13447	0	52.5	24.261	24.178	24.5344	20.3377	20.2956	19.9368
P68363;P68366;Q9H853;A6NHL2	TUBA1B;TUBA4A	2.62127	7.52572	1	55.7	29.5269	29.6701	29.9418	23.2689	19.9999	23.2929
Q9BQE3	TUBA1C	2.90092	3.0508	1	47.4	23.9749	24.1193	24.196	21.7504	20.8928	20.4947
P07437;Q9BVA1;Q13885;A0A0B4J269;Q13509;Q9BUF5;A6NNZ2;CON__ENSEMBL:ENSBTAP00000025008;Q9H4B7	TUBB;TUBB2B;TUBB2A;TUBB3	4.88076	4.39902	4	51.6	29.508	29.5492	29.5823	25.4413	25.1428	24.8582
P68371;P04350	TUBB4B;TUBB4A	1.82419	3.67979	3	49.2	26.552	26.7206	27.0405	24.495	21.4458	23.3329
Q3ZCM7	TUBB8	3.89763	4.66827	1	17.3	25.376	25.6284	26.0422	20.9506	21.4801	20.611
P10599	TXN	0.428853	-0.0752869	2	21	25.4602	25.3807	25.3268	25.4773	25.3474	25.5689
P0DN76;Q01081;M0R2N4;Q8WU68	U2AF1	1.96202	4.16773	4	22.1	26.368	24.9891	25.4231	20.5216	20.6629	23.0926
P26368	U2AF2	1.71556	4.01244	6	17.3	26.5983	25.9861	26.5764	24.2197	20.6235	22.2803
O15042	U2SURP	1.58638	1.47532	12	16.9	26.4698	25.7888	26.6769	24.2363	24.8902	25.3829
P31930	UQCRC1	1.99785	-1.10355	2	6.7	21.2834	21.9063	21.8791	22.5695	23.0117	22.7983
P22695	UQCRC2	0.662577	0.689459	6	18.1	24.9311	25.0015	24.3453	24.1759	23.2897	24.7439
O95399	UTS2	0.797138	-2.95983	1	6.5	25.6009	25.6735	20.528	26.5433	27.2521	26.8865
Q2YD98	UVSSA	1.19322	-0.769608	9	18.9	23.9096	23.7046	24.6158	24.6045	24.9085	25.0258
Q9P0L0;O95292	VAPA;VAPB	2.0958	-0.843364	2	11.2	22.5908	22.2627	22.7751	23.2259	23.421	23.5118
P55072	VCP	1.79698	2.58653	3	6	23.6251	23.5229	23.7527	19.8341	22.0136	21.2934
P45880	VDAC2	0.00804426	-0.00978724	6	28.9	26.1533	25.3874	25.3409	26.0879	25.7567	25.0663
P08670;P41219;P17661	VIM	1.14742	-3.74452	19	45.5	23.0291	22.3235	22.0062	29.188	24.9922	24.4121
Q9GZS3	WDR61	0.922436	-0.27589	15	67.2	31.1659	31.2076	31.2112	31.2224	31.703	31.487
Q9H967	WDR76	1.28181	-1.91775	1	2.2	19.8954	20.7285	20.8475	23.457	21.2652	22.5025
Q15007	WTAP	0.299015	0.747144	3	11.6	23.0333	22.9514	23.565	20.4661	23.6787	23.1634
P12956	XRCC6	0.71897	1.28986	2	6.7	22.766	21.9745	20.6096	20.0906	19.8539	21.5361
Q9H0D6	XRN2	0.721417	0.649916	9	13.5	24.7152	25.6982	25.5515	24.6584	24.2007	25.156
P67809;Q9Y2T7	YBX1	3.46375	-1.39217	10	64.5	29.6451	29.3084	29.3239	30.8179	30.913	30.7231
P16989	YBX3	2.8004	-1.06969	7	39.5	24.8641	24.5963	24.5579	25.6685	25.9438	25.6151
P49750	YLPM1	0.00195617	-0.00404167	1	0.7	20.3692	20.1275	22.0677	20.3013	21.0202	21.2551
Q96MU7	YTHDC1	1.85871	-0.601997	7	12.5	25.8955	25.86	26.1141	26.3227	26.7137	26.6392
O75152;A0A1B0GUI2	ZC3H11A	0.592351	-0.152254	3	6	22.028	21.9799	21.6738	22.016	22.0167	22.1059
Q6PJT7	ZC3H14	1.87274	-0.825599	4	7.2	23.376	22.8307	23.4022	23.9869	23.9542	24.1446
Q15326	ZMYND11	1.4095	-1.00059	7	19.3	25.4953	24.7493	24.4868	25.6607	25.9506	26.1219
O43670	ZNF207	2.01605	3.16429	3	7.9	24.6719	23.5602	23.612	21.6603	19.6995	20.9915
Q5BKZ1	ZNF326	2.14193	-0.922556	17	39.5	28.1116	28.013	27.8463	28.5836	29.1037	29.0512
Q9NWS9	ZNF446	0.238052	0.223989	7	17.6	26.1943	26.415	25.8135	26.3669	25.283	26.1009
Q96ME7	ZNF512	0.545286	0.317056	6	15.9	24.4658	24.5932	23.8906	23.8743	23.8468	24.2773
Q2TB10	ZNF800	0.594444	-1.13237	3	4.7	23.4967	24.4389	21.6853	23.8583	24.79	24.3697
Q15942	ZYX	2.57512	-1.31771	3	8.2	19.3066	19.4842	19.7862	21.0823	20.8516	20.5962
A0A0G2JRQ6		1.66487	-1.51901	1	6.8	27.3034	26.1278	26.3235	27.8206	27.9994	28.4917
A0A0U1RR11;A0A0U1RRI6		1.55202	0.532783	1	2.9	29.1711	28.8691	28.7513	28.2751	28.3292	28.5888
P01594;P01593		1.94089	1.74473	1	13.7	27.2823	27.4852	27.3118	26.0721	25.932	24.8411

## Sheet: Supplementary Table 3
Protein IDs	Gene names	-Log Student's T-test p-value WT_FA_WT_UV	Student's T-test Difference WT_FA_WT_UV	Unique peptides	Sequence coverage [%]	LFQ intensity FA_1	LFQ intensity FA_2	LFQ intensity FA_3	LFQ intensity UT_1	LFQ intensity UT_2	LFQ intensity UT_3
O95477	ABCA1	0.906639	-3.80527	1	0.3	22.7283	21.451	27.8224	27.4785	28.2267	27.7123
Q9UKV3	ACIN1	0.0387558	0.094993	1	0.9	22.4348	23.3336	23.0928	21.3122	23.8921	23.372
P60709;P63267;P68133;P68032;P62736;Q6S8J3;Q9BYX7;A5A3E0;P0CG39;P0CG38	ACTB	0.244185	-0.48954	1	44.8	26.1156	27.7161	28.7387	27.8641	27.7457	28.4292
P55265	ADAR	0.259989	-0.995544	2	2.4	21.8495	21.1203	22.7925	20.0617	24.7493	23.9379
O43823	AKAP8	0.0935202	-0.109603	1	2.9	21.1009	21.6701	22.3562	22.0988	21.9452	21.4119
P07355;A6NMY6	ANXA2;ANXA2P2	0.00329282	0.00685438	6	16.8	23.8528	25.8015	25.6624	25.3436	25.3797	24.5729
Q96QE3	ATAD5	0.688498	-1.83091	10	7.8	21.1076	24.471	24.825	24.8175	25.434	25.6448
O75531	BANF1	0.52606	2.30059	2	29.2	27.3432	25.0587	25.3444	27.1172	21.2683	22.4589
Q9NYF8	BCLAF1	0.610223	0.867462	2	2.3	22.9007	23.3906	23.6909	22.3151	23.5547	21.5101
Q86XI8	C19orf68	0.528708	0.387427	1	1.6	30.3992	31.2652	30.4747	30.0128	30.3886	30.5753
Q8NDD1	C1orf131	0.48708	-1.26947	5	23.1	22.4618	25.0436	26.1665	25.2657	26.2337	25.9808
P0C0L4;P0C0L5;CON__P01030;CON__ENSEMBL:ENSBTAP00000007350	C4A;C4B	0.152208	0.143447	6	4.5	28.778	28.4698	28.0039	27.7329	28.5403	28.5482
P83916	CBX1	0.181515	0.417498	1	14.6	22.0271	21.2324	22.8286	22.5252	20.1365	22.174
Q13185	CBX3	0.445899	-1.03898	2	23	22.4348	24.8761	25.6827	25.8056	25.0654	25.2395
P45973	CBX5	0.321497	0.467557	4	27.7	25.0704	25.7336	26.6037	26.1241	24.8444	25.0364
Q8IX12	CCAR1	0.320748	-1.30412	7	8.3	21.4384	25.0388	26.9114	24.9405	26.4795	25.8809
Q6P1J9	CDC73	0.649603	-1.24373	9	20.7	24.5655	26.4801	27.1453	26.6148	27.9597	27.3476
P17676	CEBPB	1.40593	-0.653954	2	12.5	20.8551	21.4302	21.0874	21.6124	21.6697	22.0525
Q7Z7K6	CENPV	0.544029	-1.58525	2	11.6	21.1158	22.9486	24.2764	26.1724	23.5483	23.3758
Q5SW79;Q96L14	CEP170	0.264982	-1.54651	14	13.1	20.3881	26.726	27.5866	25.4059	26.7961	27.1382
P23528	CFL1	0.365985	0.680241	1	7.2	21.4378	23.3152	24.0314	22.1091	22.2844	22.3502
Q13111	CHAF1A	0.107354	-0.277117	6	8.9	21.8771	24.3941	24.6432	23.6157	23.6217	24.5084
Q13112	CHAF1B	0.463295	1.14856	2	5.2	21.5844	23.6382	23.5419	20.9885	23.4456	20.8847
Q14839;Q8TDI0;Q12873	CHD4;CHD5;CHD3	0.412339	0.520777	1	0.6	20.8728	21.8814	22.149	20.3833	21.5869	21.3707
Q9Y3Y2	CHTOP	1.65091	1.78724	2	10.5	21.7634	22.7217	23.0767	20.6641	20.2524	21.2836
P38432	COIL	0.806416	-3.08276	4	11.5	21.4997	19.9132	25.7471	25.4845	25.9895	24.9342
Q6PD62	CTR9	0.200171	-0.490569	12	14.5	25.0989	25.1062	27.0407	24.864	26.9781	26.8754
Q93034	CUL5	0.326403	-0.865878	3	3.6	21.8389	24.7151	25.3648	24.5937	24.9248	24.998
O43293	DAPK3	0.474279	-1.9952	4	9.9	21.8623	27.2508	27.3591	27.1439	27.52	27.7939
P81605	DCD	0.111099	0.163678	2	20	23.945	23.031	24.3003	23.3717	24.3293	23.0843
Q16531	DDB1	0.0641316	0.280448	6	7.9	23.076	26.0518	25.7515	25.9568	25.7829	22.2982
Q13206	DDX10	0.152592	-0.246433	1	1.7	22.7664	21.0117	21.0401	21.8002	21.5976	22.1597
Q92841	DDX17	0.614406	-1.4128	4	16.9	21.4589	23.9241	24.687	24.3384	24.525	25.445
Q9NVP1	DDX18	0.567907	-1.0467	2	5.1	21.5542	21.9215	20.824	21.3622	22.1647	23.9129
O15523;O00571	DDX3Y;DDX3X	0.30674	-0.620394	2	5.3	22.347	24.5054	24.996	24.5204	24.8178	24.3715
P17844	DDX5	0.478351	-1.65979	5	22	22.1863	26.3813	26.9291	26.5324	26.8638	27.0798
O43143	DHX15	0.00321583	0.00962702	2	3.1	21.7748	24.223	22.4985	21.5118	23.5331	23.4225
Q7L2E3	DHX30	0.206929	-0.546364	5	6	22.7407	26.1293	24.9442	24.6835	25.3003	25.4695
P10515	DLAT	0.027475	-0.117651	2	4.9	22.2464	21.0956	24.6353	20.7979	23.7958	23.7367
P36957	DLST	0.0230609	-0.102223	6	15.5	21.6484	25.558	26.4782	24.5905	24.7059	24.695
Q08554	DSC1	0.381306	-0.65601	2	2.7	21.6411	23.7171	22.6529	23.9989	23.3797	22.6005
Q02413	DSG1	1.68731	-2.22346	2	2.3	21.8967	21.167	20.756	24.3604	23.49	22.6397
P60981	DSTN	0.0449981	0.105415	2	15.2	22.6149	20.86	20.3658	20.3606	21.7476	21.4163
P63167;Q96FJ2	DYNLL1;DYNLL2	0.869084	-2.49845	3	49.4	22.5875	22.15	26.3388	25.9061	26.4093	26.2562
Q99848	EBNA1BP2	0.366988	-0.936666	1	3.6	22.6128	21.9201	20.6447	24.2236	22.6503	21.1136
Q5VTE0;P68104;Q05639	EEF1A1P5;EEF1A1	0.324826	-0.76758	3	11.5	25.027	21.7341	23.7959	24.1399	24.5659	24.1539
Q15029	EFTUD2	0.231767	0.999599	3	4.5	22.1598	23.3569	23.7878	18.8609	23.7227	23.7221
Q14152	EIF3A	0.787372	-0.901741	1	1.1	21.7007	22.8702	22.9724	22.8193	23.4473	23.982
P55884	EIF3B	0.0244343	-0.0698427	1	1.1	22.9168	20.947	22.4541	20.6781	22.8924	22.9568
Q99613;B5ME19	EIF3C;EIF3CL	0.745988	-1.7497	1	1.8	19.1659	22.5149	22.1682	22.9425	23.3609	22.7947
O00303	EIF3F	0.441636	-0.795308	2	7.8	21.6069	24.2796	23.0868	23.7822	23.7973	23.7798
O75821	EIF3G	0.00243414	0.0065136	2	8.8	21.6981	22.3194	23.4804	22.9518	23.4102	21.1163
P38919	EIF4A3	0.144908	-0.176872	5	19	24.7018	25.1305	25.9501	24.9046	25.7375	25.6708
Q15717	ELAVL1	0.843858	-2.06141	2	6.7	21.9449	25.2941	24.8474	25.4759	25.8792	26.9156
Q9HCE0	EPG5	0.300793	-0.425398	2	1.4	23.8488	25.1346	24.8578	25.0933	24.2836	25.7406
Q03468	ERCC6	1.18092	2.07676	3	3	21.6896	23.7496	24.052	21.8101	20.8025	20.6483
P84090	ERH	0.164162	0.189891	3	37.5	26.8717	26.8532	26.6294	25.905	26.4999	27.3797
O75477	ERLIN1	0.352755	-0.856656	2	11	22.0841	24.7861	25.0745	24.2681	24.8204	25.4261
Q9NZB2	FAM120A	0.0387362	-0.0861594	1	1.6	21.932	20.0952	20.004	20.1035	20.6442	21.542
P22087;A6NHQ2	FBL;FBLL1	0.439404	-0.779186	2	8.4	22.6757	21.2056	23.4741	23.4643	22.5053	23.7234
Q14192	FHL2	0.163159	0.0835495	14	64.5	29.932	30.4892	30.4308	30.2679	30.2855	30.048
Q13643	FHL3	0.773229	-0.504032	10	54.6	27.7892	27.9478	28.0814	29.0154	28.0955	28.2197
A0A0B4J203;Q6UN15	FIP1L1	0.144963	-0.399075	3	5.9	22.0264	23.7675	25.1222	23.4659	25.0184	23.629
P21333;Q14315	FLNA	0.609084	2.31057	34	22.2	26.5078	28.454	28.8815	28.2087	25.8087	22.8942
P28799	GRN	0.312659	-0.656505	4	7.4	25.8444	27.9306	28.5048	27.5095	28.3331	28.4067
Q92522	H1FX	0.421315	-1.43181	2	12.7	22.4889	20.9965	20.8329	25.5614	21.7227	21.3296
Q71UI9;P0C0S5	H2AFV;H2AFZ	0.351805	-0.708009	2	31.2	26.8586	25.9575	26.1906	28.6239	26.1773	26.3296
O75367;Q9P0M6	H2AFY	0.340665	-1.35629	5	20.2	21.8217	22.2366	24.0081	26.7648	23.7977	21.5728
P16401	HIST1H1B	0.0391929	-0.165893	4	21.2	30.1223	29.1779	27.6472	31.5086	28.6495	27.287
P16403	HIST1H1C	0.212437	1.36797	1	22.5	25.8447	26.2459	21.4948	26.7163	19.8653	22.9
P10412;P16402;P22492;Q02539	HIST1H1E;HIST1H1D	0.00890225	-0.0398439	1	21.9	29.297	29.6943	27.7619	31.5508	28.3096	27.0123
A0A0U1RRH7;Q99878;Q96KK5;Q9BTM1;Q16777;Q93077;Q7L7L0;Q6FI13;P20671;P0C0S8;P04908;Q96QV6;P16104;REV__Q8NB25	HIST1H2AJ;HIST1H2AH;H2AFJ;HIST2H2AC;HIST1H2AC;HIST3H2A;HIST2H2AA3;HIST1H2AD;HIST1H2AG;HIST1H2AB;HIST1H2AA;H2AFX	0.116872	0.355728	1	24.7	33.8402	31.8837	30.7716	33.1039	31.2442	31.0802
Q99880;Q99879;Q99877;Q93079;Q5QNW6;P62807;P58876;P57053;O60814;Q96A08	HIST1H2BL;HIST1H2BM;HIST1H2BN;HIST1H2BH;HIST2H2BF;HIST1H2BC;HIST1H2BD;H2BFS;HIST1H2BK;HIST1H2BA	0.0138452	-0.0339947	1	52.4	32.9202	31.6911	30.9788	33.0499	31.4579	31.1844
P62805	HIST1H4A	0.186272	-0.475159	6	47.6	32.9519	31.2811	31.1282	33.8178	31.5744	31.3945
Q5TEC6;Q6NXT2;Q71DI3;Q16695;P84243;P68431	HIST2H3PS2;H3F3C;HIST2H3A;HIST3H3;H3F3A;HIST1H3A	0.461442	-0.980679	2	13.2	29.7134	28.9573	28.7269	31.8209	29.5326	28.986
P09651;Q32P51	HNRNPA1;HNRNPA1L2	0.0337651	0.103352	4	14.5	25.4529	22.9309	23.9544	25.1416	24.2419	22.6446
P22626	HNRNPA2B1	0.148164	-0.345065	5	16.1	26.6687	24.9112	25.0058	27.04	25.7977	24.7832
P51991	HNRNPA3	0.17359	-0.414921	6	21.2	25.8911	25.5215	25.9869	27.9842	25.5539	25.1061
Q99729	HNRNPAB	0.214238	0.897615	1	3.9	24.5897	23.1232	22.326	25.4145	20.7935	21.1381
P07910;A0A0G2JPF8;P0DMR1;O60812;B7ZW38;B2RXH8	HNRNPC;HNRNPCL4;HNRNPCL1;HNRNPCL3;HNRNPCL2	0.206503	-0.371457	11	33.7	31.7276	30.3734	30.6454	32.3929	30.5909	30.8769
Q14103	HNRNPD	0.381393	-1.5107	5	19.2	23.4004	25.8213	25.6686	29.2731	25.8506	24.2986
O14979	HNRNPDL	0.946902	-3.00973	5	16.7	21.2282	21.4105	25.0639	27.1785	24.6044	24.9487
P52597	HNRNPF	0.256654	0.50757	2	11.3	25.2528	23.0723	24.1969	24.2003	24.0721	22.7269
P31943;P55795	HNRNPH1	0.484773	0.313213	9	31	28.9715	28.3229	28.7775	27.9963	28.437	28.699
P61978	HNRNPK	0.0793368	0.241356	10	32.2	29.0804	26.87	26.9072	28.9467	26.5181	26.6687
P14866;M0QYT0	HNRNPL	0.187835	0.0607535	7	18	26.0476	25.9813	26.2907	25.8938	26.077	26.1665
P52272	HNRNPM	1.74664	1.35796	11	20.5	26.8569	27.8465	27.7536	25.8802	26.097	26.4059
Q00839	HNRNPU	0.829473	-0.480142	10	18.8	27.5737	27.8213	27.6742	28.6169	28.1715	27.7213
Q1KMD3;H3BQZ7	HNRNPUL2;HNRNPUL2-BSCL2	0.552222	-2.05084	7	10.8	20.6894	25.8134	25.2962	26.4391	25.7398	25.7726
P0DMV9;P0DMV8	HSPA1B;HSPA1A	0.240776	0.366802	11	52.3	29.4588	31.2418	31.0197	29.7963	30.5208	30.3028
P11021	HSPA5	0.201154	-0.266548	19	39.3	29.604	30.6447	30.8304	29.9809	30.767	31.1309
P17066;P48741	HSPA6;HSPA7	0.502063	0.840182	1	13.1	28.0016	29.4849	28.8622	26.8916	28.9392	27.9974
P11142;P54652	HSPA8	0.327142	0.420803	19	43.8	31.0572	32.5472	32.5052	31.2297	31.8971	31.7205
P38646	HSPA9	0.00632781	-0.00760078	27	49.9	30.6456	31.5098	31.4793	30.6779	31.4143	31.5652
P01857;P01860;P01859;P01861	IGHG1;IGHG3	0.633915	0.509239	3	5.8	36.3269	37.2384	36.1508	35.8914	36.3229	35.974
A0A0B4J1U7	IGHV6-1	0.960301	-1.72507	1	5.8	21.902	22.3575	24.2375	23.9352	24.3215	25.4155
A0A0C4DH67;A0A0C4DH69;A0A075B6S5	IGKV1-8;IGKV1-9;IGKV1-27	0.396269	-2.49805	1	13.9	29.3912	21.2322	29.0026	28.9524	28.7564	29.4114
P0DP09;A0A0B4J2D9	IGKV1D-13	0.980145	-1.28726	1	13.7	24.8796	25.3912	26.712	27.2135	26.3798	27.2512
P06312	IGKV4-1	0.460246	-2.36095	1	7.4	21.0043	27.4721	27.514	26.7571	27.9861	28.33
Q12905	ILF2	0.256009	-0.515487	2	6.2	21.7495	21.9421	24.1807	23.4893	22.9051	23.0243
Q16891	IMMT	0.437234	0.60409	3	4.5	23.243	24.1747	24.1663	22.3597	24.1077	23.3044
P14923	JUP	0.507876	-0.52983	3	6.2	23.3494	22.0556	22.6263	23.7291	22.9162	22.9754
Q5T749	KPRP	0.0322536	-0.155671	3	6.6	22.2938	23.928	24.9634	25.4991	25.1219	21.031
P35908	KRT2	0.34801	-0.243645	1	58.5	30.6573	30.7617	30.537	31.1952	31.1618	30.3298
P04259	KRT6B	0.0089073	0.0316308	1	40.1	23.0779	23.4716	23.1359	22.818	25.3718	21.4006
P07942	LAMB1	0.32197	0.540675	1	0.6	35.7225	37.9017	36.3423	36.128	36.5121	35.7045
Q8NC56	LEMD2	0.879575	-3.19011	2	6	23.1319	20.8765	26.6713	26.5619	26.8283	26.8598
Q8WVC0	LEO1	0.40122	-1.72126	3	5.4	20.7867	25.5084	26.5318	25.2113	26.1797	26.5996
P09382	LGALS1	0.228786	-1.71263	5	46.7	23.8234	19.8912	27.3173	26.9513	21.4221	27.7964
Q6PI73;O75022	LILRA6;LILRB3	0.033273	0.292814	1	1.5	27.439	28.0243	20.7979	26.5179	27.4209	21.4439
P02545;Q03252	LMNA	0.128164	0.318367	20	39.2	29.5473	28.2495	28.1136	29.7875	28.0805	27.0873
P20700	LMNB1	0.44611	-0.914951	12	27	24.1747	26.2708	26.6382	27.0699	27.0172	25.7415
Q86V48	LUZP1	0.249222	-0.312923	41	48.6	29.5177	30.8426	30.8318	30.2466	30.9605	30.9237
P61326;Q96A72	MAGOH;MAGOHB	0.0228137	-0.139809	3	21.2	20.3676	25.0272	25.4817	21.3202	25.2612	24.7146
P27361	MAPK3	0.0466506	-0.0472126	1	2.1	29.3052	30.037	29.806	29.7469	30.2401	29.3027
P43243	MATR3	0.370655	0.299002	14	26.4	27.1482	27.3964	27.4815	26.4163	27.4887	27.2242
Q8IYB1	MB21D2	0.184316	-0.257419	12	31.4	26.7918	26.8377	27.4365	26.3334	27.9773	27.5276
P25205	MCM3	0.214064	0.617774	3	5.2	23.11	23.6116	23.5246	23.7717	24.0383	20.5828
P33992	MCM5	0.639455	-2.3068	4	7.2	22.123	20.1371	25.6732	24.7562	24.8183	25.2791
Q14566	MCM6	0.0660438	-0.168249	8	13	23.9146	26.3395	26.7537	25.714	25.8615	25.9369
P33993	MCM7	0.258939	-0.334952	1	2.6	21.7555	20.56	22.0572	22.2572	21.6416	21.4787
O14880	MGST3	3.06524	-2.31799	2	23	22.0485	22.4616	21.6501	24.2703	24.2524	24.5915
P46013	MKI67	0.571032	-1.39233	23	12.9	23.9331	27.0626	26.9963	26.7563	27.8815	27.5311
P49959	MRE11A	0.249008	0.38074	12	18.6	26.7749	28.5814	28.2032	26.9867	27.8395	27.5911
O75431	MTX2	1.0565	1.89723	1	10.6	23.5522	24.6341	23.4011	20.4737	22.5868	22.8352
O60934	NBN	0.138935	0.793109	5	8.2	21.4914	25.3116	25.2594	19.8519	24.7629	25.0682
P55769	NHP2L1	0.262872	-0.618684	2	18.8	21.6518	24.0317	24.7241	24.0244	24.3302	23.9091
Q9Y221	NIP7	0.121352	0.761427	4	30.6	22.284	25.3626	26.1846	19.9781	25.2665	26.3024
Q15233	NONO	0.525605	1.11396	1	2.5	21.0048	22.7013	23.4473	20.1548	22.1552	21.5015
P46087	NOP2	0.22778	-0.647526	19	27.7	26.3979	29.8375	29.5792	29.0066	29.3777	29.373
P06748	NPM1	0.0152146	0.0120118	5	22.1	27.3469	28.0728	27.5678	27.353	27.7793	27.8192
Q14980	NUMA1	0.785103	-2.73963	17	11.7	21.5952	20.463	25.6594	24.681	25.5309	25.7245
Q8NGY9	OR2L8	0.0875773	-0.297366	1	6.7	30.6068	31.9791	30.5229	31.9686	29.1743	32.858
Q8N7H5	PAF1	0.363955	-1.623	12	32	22.1693	27.3503	27.9174	26.7535	27.6479	27.9045
Q15365	PCBP1	0.276219	0.875477	2	7.6	22.209	24.133	24.1793	20.4471	23.5916	23.8561
Q15366;P57721	PCBP2;PCBP3	0.236388	0.760039	2	7.4	22.0127	24.3358	24.4057	20.8517	23.9652	23.6573
P22061	PCMT1	0.111621	0.268138	9	54.2	26.1294	28.5265	28.7119	27.1887	27.35	28.0246
Q96MG8	PCMTD1	1.06378	0.677647	9	33.1	28.4286	27.9998	27.87	26.971	27.471	27.8234
Q9NV79	PCMTD2	0.425075	0.112977	5	16.6	25.781	25.923	26.119	25.7608	25.9418	25.7814
Q96HS1	PGAM5	0.350319	-1.30297	4	15.2	20.8707	24.985	25.8248	24.787	25.3772	25.4252
P35232	PHB	0.144283	-0.483675	8	37.5	22.7811	26.0432	26.42	24.6426	26.0863	25.9663
Q99623	PHB2	0.0906437	-0.205577	3	13	23.6712	24.9903	25.4624	23.8711	25.9638	24.9056
Q8WWQ0	PHIP	0.00138208	0.00403086	3	2.9	22.834	23.3529	23.5424	25.0935	22.2654	22.3582
Q9BY77	POLDIP3	0.725746	-0.332583	1	2.6	28.9483	29.6507	29.444	29.6426	29.725	29.6732
P24928	POLR2A	2.09739	1.85177	3	1.9	22.3606	22.5642	23.4809	20.6655	20.9925	21.1924
P19388	POLR2E	0.561672	1.62927	2	11	21.3049	23.6901	24.8083	20.5646	23.1267	21.2242
P52434	POLR2H	3.25311	4.0039	3	24	24.9456	25.7022	24.4972	20.6687	21.2826	21.182
P62937;P0DN26;A0A0B4J2A2;A0A075B767;A0A075B759;Q9Y536;F5H284	PPIA	0.415804	-1.33725	4	26.1	23.5603	21.532	24.9298	22.7816	25.6029	25.6494
P62136	PPP1CA	2.14562	-1.29768	2	40.9	25.8924	25.8966	26.3765	27.1261	27.1819	27.7506
P36873;P62140	PPP1CC;PPP1CB	0.933826	-1.84774	1	38.7	21.2704	24.0921	23.6446	24.4165	25.4225	24.7114
Q96SB3;Q9ULJ8	PPP1R9B	1.63625	-2.37728	17	30.3	25.0234	26.8094	27.0275	28.5176	28.4281	29.0464
Q06830	PRDX1	0.329141	-1.32845	2	18.6	21.4228	26.265	26.3601	25.5138	25.9131	26.6064
Q9UMS4	PRPF19	0.405659	-1.08721	2	4.2	20.8315	23.7296	23.2099	22.2907	24.5836	24.1585
Q8WWY3	PRPF31	0.657999	-0.766942	1	2.6	21.9548	21.7127	23.3464	22.9012	23.3708	23.0427
Q6P2Q9	PRPF8	0.839109	-2.42581	7	4.2	22.0011	20.5307	24.6376	24.1707	26.0082	24.2679
Q9UKM9	RALY	0.278526	0.338185	5	19.6	28.2395	27.1639	27.0079	27.7037	26.7036	26.9895
P62826	RAN	0.0309646	-0.13139	2	11.1	22.5173	20.9398	25.3201	23.7456	23.6362	21.7895
Q09028;Q16576	RBBP4;RBBP7	0.111178	-0.335147	4	10.4	22.3985	24.9653	25.9956	24.3951	25.1499	24.82
Q96T37	RBM15	0.323338	-0.645172	2	3.7	21.4126	22.8324	24.1983	23.1497	23.6399	23.5892
P35250	RFC2	0.184987	0.538296	2	8.5	22.413	23.1767	22.7764	23.1732	23.4959	20.0821
P40938	RFC3	0.551766	-1.11298	4	14.6	21.7521	23.2904	24.6112	23.6652	24.7783	24.549
P35249	RFC4	1.01949	-1.75281	2	6.3	20.8644	20.7463	22.7755	22.6802	24.1473	22.8172
Q9UBF6	RNF7	0.210711	0.675502	1	10.6	20.9648	23.6472	24.1129	23.1599	22.8183	20.7202
Q15287	RNPS1	0.473337	1.12718	1	4.9	21.8042	23.9784	24.3026	21.0642	23.3892	22.2503
P26373	RPL13	0.248042	-0.384104	1	6.2	22.8588	24.4027	24.8466	24.1974	24.5671	24.4959
P40429	RPL13A	0.0902311	0.182299	1	5.9	23.0737	21.6452	20.9981	21.0167	22.2988	21.8546
P46776	RPL27A	1.02036	-1.34805	1	7.4	21.5252	22.426	23.4425	24.3502	23.6742	23.4135
P61513	RPL37A	0.415987	-0.621647	1	19.6	22.1525	21.2594	23.129	22.6289	22.3257	23.4512
P62424	RPL7A	0.920352	-1.91675	1	4.9	20.426	22.0219	23.7308	23.8886	24.3394	23.7008
P62280	RPS11	0.561168	2.17847	1	7	22.8233	26.4495	24.7169	25.1302	20.5582	21.7659
P62277	RPS13	0.513725	-1.2778	1	9.9	21.1833	20.5069	23.1369	21.3873	23.506	23.7672
P62701	RPS4X	0.779143	-1.48726	1	6.5	22.7527	20.6614	23.4022	23.6015	23.335	24.3416
P62753	RPS6	0.441402	-1.72529	3	16.5	20.5244	25.6844	25.3406	25.9566	25.274	25.4946
P46781	RPS9	0.338061	-0.96785	2	10.3	21.5895	25.0938	25.0195	25.3121	24.4446	24.8497
Q5JTH9	RRP12	0.594508	0.688858	13	14.8	27.5578	27.3486	27.0616	25.7321	27.4498	26.7195
O76021	RSL1D1	0.0779433	-0.12749	5	12.4	26.3948	24.6722	25.3207	26.1544	25.3062	25.3097
Q9Y230	RUVBL2	0.683048	1.24912	2	4.8	22.0165	23.1848	24.1753	21.0614	22.9231	21.6448
O75533	SF3B1	0.271109	-0.477439	5	6.2	22.1689	22.8819	24.2966	22.9425	23.9701	23.867
Q9BWJ5	SF3B5	0.459121	0.770173	1	17.4	22.5491	22.9514	23.0233	20.734	23.1479	22.3314
P53007	SLC25A1	0.586937	-0.2543	5	21.5	25.4103	25.1015	25.2692	25.8051	25.5275	25.2112
Q00325	SLC25A3	0.153103	-0.742793	3	9.4	21.086	22.3774	25.4691	24.5009	25.4092	21.2508
P05141;Q9H0C2	SLC25A5	1.16219	-0.630704	4	34.6	28.1334	28.182	28.4626	29.0269	28.4346	29.2085
P12236;P12235	SLC25A6;SLC25A4	0.224455	0.20988	4	39.9	26.2311	27.0186	25.803	26.2917	26.0089	26.1225
O60264;P28370	SMARCA5	0.790581	-1.30495	4	4.3	21.5379	21.8954	23.958	23.6316	23.6912	23.9835
O75643	SNRNP200	0.169341	-0.526152	9	6.3	25.4497	21.6981	24.3787	23.6491	24.823	24.6328
P62314	SNRPD1	0.170085	-0.233959	1	16.8	21.2326	22.6078	22.6907	22.5519	22.694	21.987
P62316	SNRPD2	0.118849	0.463539	2	16.9	22.3066	23.2711	25.1261	23.3803	24.9527	20.9801
P62306	SNRPF	0.053757	0.247393	3	34.9	22.0727	24.0383	24.7248	24.5195	24.9429	20.6313
Q53LP3	SOWAHC	0.132849	-0.130164	1	1.3	27.2364	28.2193	28.2173	27.9925	28.297	27.7741
Q8NB90	SPATA5	0.0158772	0.129937	1	1.7	22.2032	21.6592	27.3979	22.335	27.5551	20.9803
Q96T58	SPEN	0.568737	-1.47275	27	10	24.4331	27.6693	28.016	27.9044	28.4341	28.1981
Q9UQ35	SRRM2	0.457694	1.17975	1	0.5	22.5336	20.5062	23.1253	19.3169	21.6062	21.7028
P84103	SRSF3	0.0756462	-0.21343	2	12.8	23.7857	20.8691	23.0043	22.9024	23.5095	21.8874
Q04837	SSBP1	0.232163	-0.737935	3	27.7	20.352	24.2309	23.2355	22.4464	23.7261	23.8597
Q9UJZ1	STOML2	0.0146532	0.0401891	3	17.1	22.3564	24.997	24.4152	23.1555	23.8558	24.6368
Q8IV04	TBC1D10C	0.0105412	0.0238361	1	2	27.8617	29.6055	29.6267	28.3603	29.9024	28.7597
P23193;Q15560	TCEA1	0.265627	-0.287451	17	68.8	29.2728	30.4002	30.3902	29.914	30.3509	30.6607
Q15369	TCEB1	0.840236	-3.36919	3	27.7	21.9627	22.1713	27.5627	26.679	27.3378	27.7875
Q15370	TCEB2	1.85978	1.29728	5	43.2	26.731	27.2752	26.7622	25.1166	25.8823	25.8777
Q08188	TGM3	0.846256	-0.724462	1	1.9	22.9057	21.9665	22.9955	23.63	23.5041	22.9069
O14925;Q5SRD1	TIMM23;TIMM23B	0.261745	-0.686515	2	12.9	21.7471	23.0062	20.0458	23.4157	22.0623	21.3806
Q9NS69	TOMM22	0.600953	-0.712856	2	23.2	22.7341	22.4335	22.426	24.2583	22.5277	22.9462
P11388;Q02880	TOP2A	0.4448	-1.32876	7	6.1	21.3255	25.0039	24.837	25.9447	24.7753	24.4326
Q5JTV8	TOR1AIP1	0.0806381	-0.252675	12	28	24.4904	27.2566	27.7706	25.9989	27.4938	26.7829
P12270	TPR	0.827208	1.95566	8	3.7	22.2581	24.5921	25.2503	21.4881	23.3049	21.4405
Q9BQE3;Q71U36;Q6PEY2;Q13748;Q9NY65	TUBA1C;TUBA1A;TUBA3E;TUBA3C;TUBA8	0.838962	2.6907	1	18.5	24.5978	25.8529	27.7979	24.9265	24.1347	21.1153
P07437;Q9BVA1;Q13885;A0A0B4J269;Q13509;Q3ZCM7;A6NNZ2;Q9BUF5;CON__ENSEMBL:ENSBTAP00000025008;Q9H4B7	TUBB;TUBB2B;TUBB2A;TUBB3	2.76055	4.50562	2	25.9	27.1918	28.6758	28.2407	23.0812	24.3588	23.1515
P68371;P04350	TUBB4B;TUBB4A	1.0011	2.15265	1	23.1	22.7416	25.3347	25.842	22.7372	22.8512	21.872
P10599	TXN	0.281781	-1.38361	3	29.5	21.6082	27.848	26.9857	27.3614	26.2802	26.9512
P62987;P62979;P0CG47;P0CG48	UBA52;RPS27A;UBB;UBC	0.0404724	0.0643368	2	19.5	28.1336	27.8544	28.3951	29.0809	27.7202	27.389
P31930	UQCRC1	0.0982262	-0.182366	9	27.1	26.9083	28.6608	28.8285	27.8048	28.5291	28.6108
P22695	UQCRC2	0.252363	-0.621781	13	39.7	26.1574	28.8393	29.206	28.3679	28.9875	28.7125
P47985;P0C7P4	UQCRFS1;UQCRFS1P1	0.0560879	-0.0730743	3	15.7	24.322	25.0627	25.0152	24.306	24.716	25.5972
O75691	UTP20	0.21455	0.202433	1	0.4	22.1972	22.4808	21.303	21.8473	21.612	21.9142
P45880	VDAC2	0.489862	-2.08779	6	30.3	21.0287	26.4089	26.57	26.6096	26.2162	27.4451
Q9NY84	VNN3	0.593407	-1.06118	1	2.6	20.8247	20.8602	23.1943	22.5318	22.5314	22.9996
Q9GZS3	WDR61	0.339871	-1.28201	5	26.9	21.8399	26.4123	26.3974	25.5038	26.6436	26.3482
P67809;Q9Y2T7	YBX1	0.419749	-1.13164	11	64.2	30.4039	28.4141	28.4671	32.0642	29.6848	28.9309
P16989	YBX3	0.168012	-0.837406	4	27.7	25.5063	20.8617	21.7008	25.9652	22.4733	22.1424
Q96TA2	YME1L1	0.514293	-0.622481	16	29.8	27.6235	29.0283	29.0876	28.7467	29.4838	29.3764
Q14202	ZMYM3	1.45248	-0.877498	7	7.9	25.9713	25.1808	25.1112	26.2262	26.2716	26.3981
Q15326	ZMYND11	0.912237	-2.76069	5	12.6	20.6451	21.7217	25.3031	25.1944	25.5523	25.2052
Q5BKZ1	ZNF326	1.60582	3.62272	3	6.5	23.8292	25.5302	26.1536	20.5504	21.0418	23.0526
A0A1B0GTZ2		0.521205	0.480825	1	3.4	25.6738	25.825	25.2302	24.5818	24.9059	25.7988
A0A0G2JRQ6		0.0218756	0.083051	1	6.8	22.6973	24.7755	24.4579	24.1425	21.8946	25.6444

## Sheet: Supplementary Table 4
Protein IDs	Gene names	-Log Student's T-test p-value WT_FA_WT_UV	Student's T-test Difference WT_FA_WT_UV	Unique peptides	Sequence coverage [%]	LFQ intensity UT_1	LFQ intensity UT_2	LFQ intensity UT_3	LFQ intensity UV_1	LFQ intensity UV_2	LFQ intensity UV_3
Q9NRG9	AAAS	2.65353	2.38805	8	19.4	25.4154	24.6165	24.6606	27.1145	27.7288	27.0134
Q9UKV3	ACIN1	0.107792	-0.0693194	17	17.6	28.662	28.0284	28.6871	28.341	28.2705	28.5581
P60709;P63261;Q6S8J3;A5A3E0;Q9BYX7	ACTB;ACTG1;POTEE	0.789148	0.413617	7	42.7	28.3596	28.0975	28.2826	29.0859	28.5942	28.3006
O96019;O94805	ACTL6A	0.801221	1.77513	3	9.1	22.8287	20.1185	23.264	24.309	23.897	23.3306
P55265	ADAR	1.33276	0.877989	8	9.6	25.7962	25.1281	25.7375	26.0374	26.8065	26.452
O43823	AKAP8	0.0352558	-0.050038	5	13.9	26.8087	25.7982	26.4104	25.5308	26.7069	26.6295
Q86V81	ALYREF	0.191578	-0.537938	2	10.9	22.9566	22.3404	21.0666	23.0632	19.8944	21.7922
Q9BXX2	ANKRD30B	0.541196	-0.841681	1	0.5	22.1021	20.7885	22.7908	20.391	21.1538	21.6117
P07355;A6NMY6	ANXA2;ANXA2P2	0.285884	-0.891291	8	26	23.9909	24.1765	24.1974	24.7667	20.7403	24.1838
Q9UH17;P31941;Q96AK3	APOBEC3B	1.14751	-1.97788	4	14.7	21.7066	23.0498	24.3619	21.573	20.9161	20.6956
Q9UNA1	ARHGAP26	0.200326	-0.624594	2	4.4	23.7129	24.096	20.4574	21.4695	22.5057	22.4173
P17544	ATF7	1.05202	0.851187	2	19	26.406	25.7091	26.4782	27.0531	27.55	26.5437
Q96GD4;Q9UQB9	AURKB	2.36795	-2.91415	5	20.1	24.2593	25.021	25.1963	21.5065	21.5007	22.7269
O75531	BANF1	1.21418	1.22821	2	23.6	24.8744	24.2898	25.0542	26.7961	25.4965	25.6103
Q9UIG0	BAZ1B	1.72764	0.383981	32	28	28.6325	28.5896	28.5674	29.1738	28.8504	28.9172
O75934	BCAS2	1.0437	-1.74632	1	12.4	21.2135	22.659	23.4807	20.5035	21.5163	20.0945
Q9NYF8	BCLAF1	0.477591	-0.357628	15	22.8	30.1988	29.3166	29.4914	29.2961	29.005	29.6329
O15392	BIRC5	0.463896	-1.54268	2	19	24.9085	21.5692	23.2063	21.3916	20.0027	23.6617
Q8TDN6	BRIX1	1.837	-1.31339	10	31.7	27.7993	28.24	28.4972	26.3774	27.0793	27.1397
P41223	BUD31	0.787578	0.600515	2	20.8	23.7847	22.6746	23.3762	23.6143	23.951	24.0718
Q53F19	C17orf85	0.473853	1.4618	4	7.7	23.1245	24.3755	19.8949	23.8026	23.8852	24.0925
Q86XI8	C19orf68	1.85932	1.34066	1	1.6	27.6022	26.8173	26.6023	28.148	28.4272	28.4685
P83916	CBX1	1.38486	1.7477	3	39.5	24.2297	22.5291	22.5346	24.5253	24.9574	25.0538
Q13185	CBX3	0.986485	0.788893	3	45.4	28.2684	27.7244	27.0893	28.2068	28.7485	28.4935
P45973	CBX5	0.305707	0.366819	6	46.6	28.404	27.8421	28.7599	28.8708	27.9242	29.3114
Q8IV32	CCDC71	0.694	1.40712	2	6.2	20.0592	22.5399	22.9874	23.1254	23.5768	23.1057
O60508	CDC40	0.233376	0.908201	6	13.3	25.9476	21.6142	21.3506	23.2054	24.1693	24.2623
Q6P1J9	CDC73	2.88489	10.9104	34	61.6	25.0278	21.8542	20.453	33.1279	33.5089	33.4293
Q53HL2	CDCA8	0.857053	2.73104	4	16.8	25.7893	21.3095	21.4157	25.78	25.5797	25.3479
Q9NXV6	CDKN2AIP	0.116069	0.355106	2	6.2	21.3162	20.2435	21.4251	23.3777	20.784	19.8885
Q7Z7K6	CENPV	0.284395	-0.103809	11	58.5	32.4071	32.2739	32.5296	32.0454	32.4161	32.4377
O14647;O14646	CHD2	1.10948	2.52818	4	2.4	23.7437	20.1764	21.9077	23.9875	25.0078	24.4169
Q14839;Q8TDI0;Q12873	CHD4;CHD5	1.66511	4.05532	14	8.2	22.1786	21.6535	21.5925	28.0494	24.7593	24.7819
Q8IWX8	CHERP	0.640962	2.46446	5	6.6	25.658	20.8933	20.1588	25.0832	24.4064	24.6139
Q9Y3Y2	CHTOP	2.20409	1.09542	4	25	26.6054	26.4822	26.3773	27.7754	27.7871	27.1888
P29400	COL4A5	0.0754992	-0.675105	1	1	25.6579	27.1697	18.918	25.4525	24.7151	19.5527
Q6PD62	CTR9	5.13703	11.0871	34	35.7	22.1116	22.0677	21.0658	32.9081	32.5663	33.032
Q13619	CUL4A	2.51363	1.39369	15	31.6	28.0411	27.6211	27.7408	29.0694	29.5468	28.9679
Q13620	CUL4B	2.24017	4.53888	4	12.4	22.8182	20.5484	20.1419	25.5031	25.953	25.669
Q93034	CUL5	0.253467	-0.654989	2	4.7	21.1575	23.7037	23.4955	21.2259	21.8451	23.3206
P51398	DAP3	0.144969	-0.0389754	4	14.1	24.1123	24.3379	24.1658	24.0202	24.2394	24.2394
Q16531	DDB1	3.39695	3.57316	38	43.9	28.702	27.9237	27.713	31.4297	31.8483	31.7802
Q92499	DDX1	0.487605	1.1576	2	2.6	19.3856	20.8565	22.9152	22.4034	21.932	22.2947
Q92841	DDX17	2.06626	-0.599359	24	48.8	32.1751	31.9296	32.3035	31.6334	31.5473	31.4294
Q9NR30	DDX21	0.760523	0.445598	28	44.8	29.7637	29.9875	30.4553	30.1641	30.654	30.7252
Q9H8H2	DDX31	0.213892	0.79154	1	1.4	23.3839	23.1282	19.2412	21.8611	22.6169	23.6499
O00148	DDX39A	0.899304	-0.672854	3	29.7	26.5891	27.2714	27.7217	26.7471	26.365	26.4515
Q13838	DDX39B	0.767805	-0.936314	2	26.2	24.3888	25.0877	25.5259	23.1578	24.5167	24.519
O00571;O15523;Q9NQI0	DDX3X;DDX3Y	1.44958	-0.5526	22	41.7	28.4066	28.8533	28.8759	28.3351	28.0418	28.1011
P17844	DDX5	0.546436	-0.330201	22	51	32.289	31.6002	31.648	31.6853	31.2194	31.642
Q9BQ39	DDX50	0.29694	0.282508	15	32.4	28.2922	27.3915	28.2679	27.8066	28.6542	28.3384
Q86TM3	DDX53	0.0717489	-0.105137	1	1.9	31.7187	32.2116	32.2188	32.552	32.2979	30.9839
Q8TDD1	DDX54	1.55117	-2.56119	6	11.7	24.5929	23.1676	23.4328	22.2004	21.2581	20.0511
Q9NY93	DDX56	0.171901	0.25133	1	2.6	22.5331	21.4945	20.9894	21.32	22.3838	22.0672
P35659	DEK	0.395781	0.869713	2	6.7	22.7869	20.1678	21.9426	23.2343	21.5053	22.7667
O43143;O60231;Q14562	DHX15	1.91306	-0.304314	17	27.2	28.4644	28.3385	28.3892	28.1993	27.9926	28.0872
Q7L2E3	DHX30	0.476237	-1.09786	3	2.8	22.8302	21.9384	22.9093	20.9749	20.1131	23.2963
Q08211	DHX9	0.602383	-0.287863	42	41.5	30.0775	30.3629	30.7794	29.9882	30.1781	30.1899
O60832	DKC1	0.473329	0.116486	3	7.4	24.7443	24.5395	24.3938	24.7399	24.6512	24.6361
P36957	DLST	0.533561	1.00369	3	8.2	22.0185	21.7876	20.064	23.3425	22.0807	21.4581
Q9Y6K1	DNMT3A	0.152568	-0.459805	3	6.4	22.8037	20.4586	22.4416	21.2318	23.0203	20.0724
Q9C005	DPY30	1.81631	2.92817	3	45.5	22.3924	20.5813	22.8428	24.624	25.2683	24.7088
Q08554	DSC1	0.929849	0.629682	2	2.7	23.77	23.7059	23.0569	24.2437	23.719	24.4591
Q02413	DSG1	0.162749	0.646579	2	2.8	25.2972	22.0647	21.5589	24.2137	21.801	24.8458
P63167;Q96FJ2	DYNLL1;DYNLL2	0.533398	2.10771	3	49.4	26.4102	26.8513	21.44	26.7037	27.147	27.1739
Q99848	EBNA1BP2	0.281417	-0.231654	7	26.1	27.9615	27.3188	28.1476	27.9598	27.2107	27.5625
O75530	EED	1.76192	1.32843	4	11.3	22.795	22.2391	21.6991	23.3386	23.7515	23.6283
Q15029	EFTUD2	2.96208	-1.22479	24	38.3	28.238	28.3834	28.7269	27.201	27.2457	27.2273
P38919;P60842;Q14240	EIF4A3	1.0545	-0.0910085	22	71.3	30.8666	30.7652	30.8255	30.6815	30.7248	30.7779
P23588	EIF4B	1.42335	1.91815	4	8.5	23.9564	22.3557	21.9035	24.7683	24.5152	24.6866
Q15717;Q12926;P26378	ELAVL1	0.19907	-0.0596924	12	46	28.6207	28.7611	28.9806	28.8058	28.7385	28.639
P19447	ERCC3	3.5428	3.95117	6	9.6	21.1653	21.252	22.0909	25.7519	25.2473	25.3625
Q03468	ERCC6	2.77374	12.7061	64	53.8	25.3871	20.8525	19.9185	34.547	34.8428	34.8864
Q13216	ERCC8	6.43918	8.04461	18	58.8	21.4215	21.764	21.7307	29.7986	29.5786	29.6728
P84090	ERH	0.224554	0.316531	4	44.2	31.4832	30.1577	30.0036	30.8858	30.3561	31.3523
O75477	ERLIN1	1.29367	1.15329	2	11	22.5124	22.3281	21.3036	23.557	22.9536	23.0934
Q9UK61	FAM208A	0.424743	0.496461	11	8.1	25.9142	25.5134	24.2774	25.8737	25.722	25.5986
Q5VWN6	FAM208B	1.87198	1.31338	2	1.4	22.2829	21.6406	21.249	22.9291	22.9986	23.185
A6NHQ2	FBLL1	0.923206	0.712462	1	11.1	22.5499	21.5131	22.309	22.7024	23.1901	22.6169
Q13642	FHL1	3.8259	2.98332	1	3.7	21.4114	21.1342	20.7658	23.9386	24.2798	24.0429
Q14192	FHL2	0.192746	0.239061	14	61.6	29.2585	30.4172	30.5287	30.1332	30.7954	29.9929
Q13643	FHL3	1.0204	0.373839	12	67.1	29.0783	28.9399	28.7941	29.38	29.5319	29.022
P21333;Q14315	FLNA	2.22631	0.90804	24	14.2	27.2571	26.9522	26.8434	27.7846	28.1572	27.835
Q96QD9	FYTTD1	0.0075105	-0.00837453	6	23.6	26.0618	26.065	26.2896	26.2335	26.6934	25.4645
Q9NY12	GAR1	0.146542	0.466554	3	13.4	25.4505	22.0796	25.7747	24.7917	24.8664	25.0464
Q86YP4	GATAD2A	4.2101	2.26091	6	13.4	21.929	21.58	21.9349	24.1075	23.9723	24.1469
Q8WXI9	GATAD2B	2.2307	5.39329	4	8.9	18.8815	22.3552	20.4203	25.7985	25.9907	26.0477
Q9BVP2	GNL3	0.330074	-0.156683	8	16.9	27.3044	26.8345	27.2862	26.7753	26.9863	27.1935
Q9HCN4	GPN1	0.332574	-1.04541	2	7.2	24.6034	23.4847	23.0232	20.2565	24.0804	23.6381
P28799	GRN	1.69297	1.43945	3	4.9	27.507	26.2653	26.5563	28.0812	28.3887	28.177
P32780	GTF2H1	3.17937	4.26366	4	8.6	22.2467	20.7789	21.6186	25.6669	26.0721	25.6961
Q6P1K8;Q13888	GTF2H2C;GTF2H2	3.0278	4.64566	4	12.7	21.0282	19.6279	21.1739	25.2645	25.5916	24.9109
Q92759	GTF2H4	0.137844	0.414087	3	7.1	24.5765	21.2667	21.8333	23.8066	22.3517	22.7605
Q71UI9;P0C0S5	H2AFV;H2AFZ	0.903974	-1.18701	4	53.9	30.5076	30.525	30.8545	30.1405	28.243	29.9424
O75367;Q9P0M6	H2AFY	0.389963	-0.236856	15	57.5	29.0814	29.5351	29.9635	29.2807	29.2479	29.3408
P84243	H3F3A	0.981066	-4.11487	1	45.6	22.3528	28.596	27.4872	22.8039	21.8679	21.4195
Q92769	HDAC2	2.92184	3.32251	5	18.9	24.9421	24.2013	25.5968	28.2071	28.1981	28.3026
P16401	HIST1H1B	1.41225	0.640352	4	21.2	30.0856	29.5206	29.9002	30.3043	30.3919	30.7313
P16403	HIST1H1C	3.9131	5.01338	1	22.5	20.5326	20.3339	19.9395	24.7234	25.4194	25.7034
P10412;P16402;P22492;Q02539	HIST1H1E;HIST1H1D	1.33816	1.53605	1	21.9	30.688	29.6289	29.113	30.8167	31.5104	31.7111
Q99880;Q99879;Q99877;Q93079;Q5QNW6;P62807;P58876;P57053;O60814;Q96A08	HIST1H2BL;HIST1H2BM;HIST1H2BN;HIST1H2BH;HIST2H2BF;HIST1H2BC;HIST1H2BD;H2BFS;HIST1H2BK;HIST1H2BA	0.876658	0.710964	1	52.4	34.4641	33.4758	33.9521	34.4324	34.423	35.1695
P68431;Q16695;Q6NXT2	HIST1H3A;HIST3H3;H3F3C	1.52892	1.24737	1	45.6	34.1533	33.136	32.9873	34.604	34.5692	34.8454
P62805	HIST1H4A	0.139812	0.0616315	10	55.3	34.4488	34.5898	34.5588	34.7096	34.2827	34.7899
Q8IUE6	HIST2H2AB	0.106985	-0.92342	1	35.4	27.8981	21.3882	27.5372	20.4681	25.2459	28.3393
Q16777;Q6FI13	HIST2H2AC;HIST2H2AA3	0.782263	0.309331	1	55	34.7015	34.481	34.6612	34.9579	35.1986	34.6151
Q71DI3	HIST2H3A	0.904299	-4.33421	1	45.6	21.1515	28.4049	27.0354	20.8696	21.0911	21.6284
Q5TEC6	HIST2H3PS2	0.232537	-0.117807	1	25	31.6698	31.2173	31.3448	31.3043	31.0339	31.5402
P09651;Q32P51	HNRNPA1;HNRNPA1L2	1.41909	1.31319	7	28.5	25.9708	24.6323	25.4123	26.2779	26.8277	26.8494
P22626	HNRNPA2B1	0.583881	0.574264	8	23.8	28.1929	26.7461	27.5221	28.1672	28.22	27.7967
P51991	HNRNPA3	1.46175	-1.00302	10	35.4	28.9018	29.6686	29.524	28.4758	27.9462	28.6632
Q99729	HNRNPAB	1.22945	1.58348	1	3.9	23.3709	22.0945	21.6513	24.3022	24.2416	23.3233
P07910;A0A0G2JPF8;P0DMR1;O60812;B7ZW38;B2RXH8;Q86SE5	HNRNPC	0.312143	0.115943	13	39.9	33.4304	33.3161	33.2288	33.173	33.5047	33.6454
Q14103	HNRNPD	0.0264933	-0.0480442	4	15.5	25.7633	26.7634	27.4633	26.8818	27.0531	25.9111
O14979	HNRNPDL	0.552308	-0.278604	4	13.8	26.7079	26.2315	26.3632	26.4219	25.8327	26.2122
P52597	HNRNPF	0.599491	-0.375825	9	42.4	28.2855	29.1083	28.834	28.2558	28.649	28.1954
P31943	HNRNPH1	0.882216	-0.242224	11	57.7	31.3087	31.1876	31.2699	31.1308	31.1411	30.7676
P55795	HNRNPH2	0.928889	-1.62951	6	38.1	26.5132	26.9342	27.2793	26.4166	23.7623	25.6593
P31942	HNRNPH3	0.403038	1.2164	2	11.3	24.428	21.4314	20.7354	23.5568	22.3237	24.3634
P61978	HNRNPK	0.259613	-0.17978	13	40.4	27.6849	28.1327	28.5729	27.9422	28.1304	27.7786
P14866;M0QYT0	HNRNPL	0.278962	0.175288	13	37.7	27.7102	27.3603	27.405	27.5324	28.1109	27.358
P52272	HNRNPM	1.70896	-0.679061	20	36.8	29.0243	29.0807	29.1707	28.0706	28.522	28.6459
O43390	HNRNPR	0.136241	0.43698	2	4.9	23.8051	21.5288	21.9637	21.0114	24.1914	23.4057
Q00839	HNRNPU	0.652671	-0.253827	15	23.9	29.491	29.2541	29.4594	29.4648	29.0188	28.9595
Q1KMD3;H3BQZ7	HNRNPUL2;HNRNPUL2-BSCL2	0.00705781	0.00392914	20	38.3	28.8154	28.6616	28.9618	28.5039	29.0383	28.9085
P51659	HSD17B4	1.48037	1.0013	6	11.5	24.2206	24.1515	23.4113	24.6842	25.2719	24.8312
P0DMV9;P0DMV8	HSPA1B;HSPA1A	1.53876	0.436654	13	58.2	30.1509	30.1816	30.3664	30.6507	30.8728	30.4854
P11021	HSPA5	1.2625	0.391726	20	42.2	30.3542	30.4814	30.6472	30.8657	31.1003	30.6919
P17066;P48741	HSPA6;HSPA7	0.994838	5.29237	1	14.3	28.6188	20.7184	21.7413	28.5141	29.4364	29.0051
P11142;P54652	HSPA8	2.22987	0.318556	20	47.7	31.2782	31.3804	31.3891	31.7599	31.6434	31.6
P38646	HSPA9	1.27424	0.298319	28	51	30.9309	31.1029	31.1178	31.2498	31.5327	31.2641
P01857;P01860;P01859;P01861	IGHG1;IGHG3	1.62263	0.850468	3	5.8	35.6556	35.1149	34.9792	36.1281	36.2956	35.8773
A0A0B4J1U7	IGHV6-1	0.406259	1.90566	1	5.8	27.3469	21.1636	26.6568	27.4197	27.2202	26.2443
P01602	IGKV1-5	3.00402	2.20081	2	22.2	20.2315	20.787	20.5347	22.6234	23.0992	22.4331
A0A0C4DH67;A0A0C4DH69;A0A075B6S5	IGKV1-8;IGKV1-9;IGKV1-27	0.919744	-1.38555	1	13.9	29.8263	31.84	31.7564	29.2682	30.0969	29.901
P06312	IGKV4-1	0.152688	-0.0865148	1	7.4	25.0937	25.0842	24.4672	24.7375	24.7695	24.8786
A0A075B6I7;A0A0G2JS06;A0A087WSX0	IGLV5-48;IGLV5-45	0.966708	5.03419	1	6.7	28.58	20.9032	21.7046	28.9104	28.5364	28.8435
Q12905	ILF2	0.362147	-1.54495	4	15.1	24.8342	25.1193	25.1261	25.1657	19.9286	25.3504
Q12906	ILF3	0.365108	1.57932	5	7.3	24.8496	21.6669	20.2169	21.4826	25.2538	24.735
Q9NQS7	INCENP	0.593681	1.07863	7	11.5	26.161	24.5526	23.6541	26.147	26.2828	25.1738
Q96ST2	IWS1	0.276503	-0.280034	5	7.9	25.345	25.2745	26.2406	25.8441	25.2135	24.9624
P14923;P35222	JUP	0.30656	1.32281	4	7.9	24.2886	19.6393	21.3405	24.3528	20.8537	24.0303
O95251	KAT7	0.835906	1.34649	1	2.5	21.5731	20.0419	20.3393	22.8824	22.2109	20.9005
Q07666	KHDRBS1	0.0466612	-0.0796502	2	7.7	23.302	22.9398	22.5134	23.3729	23.3803	21.7631
Q9BVV6	KIAA0586	0.812192	0.307629	2	1.4	31.0846	31.0522	30.5769	31.3349	31.1596	31.1421
Q69YN4	KIAA1429	1.23144	-1.76048	3	2.5	22.3091	22.6563	22.8118	19.5661	21.756	21.1736
Q03164	KMT2A	1.07259	0.711241	4	1.5	24.4378	24.1859	23.4581	24.6008	24.943	24.6718
Q5T749	KPRP	0.390224	1.25753	4	11.2	25.9378	24.5247	21.3746	24.8886	25.2636	25.4575
P05783	KRT18	1.50336	4.26274	3	16.3	25.1459	21.5002	21.024	26.6947	27.1364	26.6271
P35908	KRT2	1.14678	0.474092	1	70.3	32.3197	31.8265	31.6944	32.3857	32.3766	32.5006
P07942	LAMB1	1.10324	2.14999	2	1.8	27.6893	25.8065	25.8407	28.4206	27.5272	29.8387
Q8WVC0	LEO1	3.83003	8.93341	12	25.5	23.0073	23.5397	21.4344	31.6196	31.6801	31.4818
P09382	LGALS1	0.867341	2.96407	3	31.9	26.536	21.257	22.7457	25.9944	26.7452	26.6913
P02545;Q03252	LMNA	1.68269	0.953972	29	51.8	31.453	30.6603	30.9173	31.9269	32.1684	31.7973
P20700	LMNB1	1.52053	1.08528	14	29.9	27.2185	26.8284	26.1699	27.6707	28.0668	27.7351
Q8WWI1	LMO7	1.39682	0.465366	51	37.3	30.5685	30.3412	30.3452	31.0458	30.9916	30.6135
P61626	LYZ	0.376021	1.06513	1	8.1	23.4404	21.8694	20.8083	23.7129	21.3156	24.285
Q7Z4T9	MAATS1	0.257013	0.33594	2	3.3	24.7107	26.0288	26.1741	25.6601	26.4254	25.8358
P61326	MAGOH	0.257196	-0.941132	1	44.5	25.928	24.6847	25.1154	25.5576	21.4889	25.8583
Q96A72	MAGOHB	0.440674	-0.199457	1	44.6	29.4888	29.4703	29.3258	29.2369	28.9006	29.5491
P27361	MAPK3	1.11587	0.691988	1	2.1	28.9014	29.1528	28.5134	29.4241	29.9837	29.2357
P43243	MATR3	1.81389	-0.386347	27	46.8	30.7698	30.5801	30.8697	30.2684	30.406	30.3862
Q8IYB1	MB21D2	0.0413546	-0.0491606	11	27.7	26.863	27.2063	27.7982	27.2399	27.7573	26.7229
P25205	MCM3	0.483904	0.94935	4	6.3	23.7885	21.283	23.8751	23.8791	24.0765	23.8389
P33992	MCM5	0.833365	-2.02643	3	6.8	21.2424	22.7498	22.8201	20.4888	21.8473	18.3969
P55081	MFAP1	1.60093	-2.38952	2	9.8	22.7467	24.3165	24.2818	21.5192	22.0957	20.5615
P46013	MKI67	1.06352	2.99596	11	6.6	25.5701	21.9392	21.3358	26.023	25.9903	25.8197
Q9NV56	MRGBP	1.3028	1.33635	1	7.4	20.0212	21.5108	20.6933	22.0154	22.475	21.7439
Q13405	MRPL49	1.17953	2.54036	1	8.4	22.6841	19.8033	22.5481	23.4917	24.3889	24.7761
P82664	MRPS10	1.09731	-0.820994	1	7	22.7864	23.745	23.4326	22.6449	22.0866	22.7695
P82921	MRPS21	1.83596	2.81554	1	16.1	21.5647	22.3754	20.0576	24.1796	24.0075	24.2572
Q9Y3D9	MRPS23	0.755891	0.442081	3	18.9	24.0729	23.1828	23.523	24.1377	24.0684	23.8989
Q92552	MRPS27	1.9674	3.08112	4	14.3	21.316	21.3568	19.9311	23.009	24.1335	24.7048
Q9Y2R9	MRPS7	1.51284	3.11967	2	10.3	20.0554	21.2645	20.5574	24.5201	21.9774	24.7388
P82933	MRPS9	0.719505	1.37783	3	9.6	23.9269	21.251	21.5724	23.1793	23.7278	23.9767
Q13330	MTA1	4.31612	5.69829	11	25.6	20.2113	21.2648	20.7053	26.386	26.4475	26.4429
O94776	MTA2	3.67627	5.81315	14	26.5	22.682	21.7714	22.8838	27.9978	27.9306	28.8483
Q9Y6C9	MTCH2	0.443175	-1.33128	1	7.9	22.6947	23.2996	23.0784	20.9213	24.189	19.9685
Q9H0A0	NAT10	0.16396	0.313173	2	2.2	21.7654	20.466	22.0054	21.6807	20.8191	22.6766
Q09161	NCBP1	2.25071	1.34465	11	20	26.0092	26.3944	26.2522	27.4159	27.998	27.2758
P52298	NCBP2	2.22406	2.93505	3	22.4	22.1013	21.3125	20.3474	24.1411	23.8428	24.5824
Q9HCD5	NCOA5	0.528741	0.424726	5	17.3	24.0007	23.012	23.9329	23.8417	24.0161	24.362
Q9BTX1	NDC1	2.83287	4.45722	5	12.8	20.3368	21.3472	22.1217	25.6355	26.1912	25.3508
E9PL57;Q15843	NEDD8-MDP1;NEDD8	0.938961	3.07382	1	6.5	25.4222	20.7629	20.9577	25.791	25.2752	25.298
Q12857;O00712;Q14938	NFIA	0.409906	1.39166	4	16.5	24.9182	20.5374	24.6635	24.5965	25.2604	24.4371
P08651	NFIC	0.0256559	-0.0117054	13	47	29.3755	29.5313	29.8587	29.5053	29.6863	29.5387
Q8NEJ9	NGDN	0.830589	1.61078	1	5.7	19.6778	21.9397	21.0258	23.0725	21.2646	23.1386
Q9NX24	NHP2	1.04796	2.15592	2	17.6	23.699	22.4989	20.4284	24.118	24.3489	24.6271
P55769	NHP2L1	0.57637	-0.392268	2	18.8	25.7082	24.7814	25.5377	24.7485	25.0094	25.0926
O15226	NKRF	0.0992714	0.05878	6	10.1	25.8788	25.5069	26.0356	25.6832	26.1484	25.7661
Q9H6R4	NOL6	0.117322	-0.191366	2	2.1	21.91	21.5244	22.4662	22.0647	20.7535	22.5083
Q9Y2X3	NOP58	0.98716	2.06225	2	4.2	21.7385	18.5198	21.0504	22.5682	22.4287	22.4987
P06748	NPM1	0.0135186	-0.0114886	6	28.9	26.3948	27.1533	27.1974	26.737	26.8751	27.099
O95478	NSA2	0.0463599	0.231656	3	15	24.4142	25.5306	20.0261	24.1747	23.1357	23.3556
Q14980	NUMA1	1.51167	1.44507	25	15	26.7053	25.6918	25.6551	26.9196	27.8315	27.6364
P49757	NUMB	2.66656	2.65947	2	3.8	20.2369	20.6479	20.5797	22.4354	23.4942	23.5133
O75694	NUP155	1.75291	2.3264	2	2.4	21.0469	20.7394	22.6258	23.9695	23.8704	23.5515
Q8NFH5	NUP35	1.85189	1.56014	13	67.5	29.3188	29.0655	29.892	30.9862	31.4764	30.4941
Q8N7H5	PAF1	2.40824	10.8964	21	51.8	25.9665	20.2641	20.8055	33.0824	33.3035	33.3395
Q86W56	PARG	0.327932	1.56073	1	1.7	22.1602	22.9922	23.0845	20.4493	26.5197	25.9501
P09874	PARP1	0.192043	-0.587551	2	2.4	22.6013	21.1098	22.0242	22.2402	19.1546	22.5778
Q15365	PCBP1	0.0106058	-0.00866572	3	12.1	25.5477	25.5616	25.8306	25.2422	26.1092	25.5626
P22061	PCMT1	0.25437	0.377487	8	49.8	25.7803	26.9797	27.4384	26.514	27.6145	27.2024
Q96MG8	PCMTD1	1.19399	0.883999	6	22.7	26.1174	25.4693	25.3036	26.3709	26.9895	26.1819
Q9NV79	PCMTD2	0.212972	0.238853	4	14.1	23.8159	24.302	24.5533	24.9146	24.7607	23.7125
Q96HS1	PGAM5	0.79959	0.356532	20	70.2	30.6472	30.1482	29.9596	30.6464	30.5973	30.5809
P35232	PHB	1.95122	0.961053	5	23.2	24.766	25.0186	24.7372	25.7842	26.1499	25.4708
Q99623	PHB2	2.12739	2.51044	5	19.4	24.4235	23.0877	22.9353	26.1416	26.1775	25.6587
Q92576	PHF3	1.23207	2.3906	26	19.8	27.602	24.5225	25.539	28.4634	28.2485	28.1235
Q8WWQ0;Q6RI45;Q9NSI6	PHIP	1.22167	0.846413	26	20.4	28.6527	28.2466	27.8591	28.698	29.1007	29.4989
Q9P1Y6	PHRF1	1.04058	-0.644555	29	26.7	30.9424	30.3251	30.22	30.058	30.0116	29.4842
Q15149;P58107	PLEC	0.945414	1.9748	12	3.2	25.05	22.2234	22.191	25.5533	25.1081	24.7274
Q9H307	PNN	0.171682	0.143637	21	30.3	30.0918	29.1646	29.3149	29.7208	29.4156	29.8659
P24928	POLR2A	2.27774	-0.326795	112	64	37.4949	37.6617	37.4953	37.2273	37.2577	37.1865
P30876	POLR2B	1.74888	-0.720008	71	67.9	36.6322	37.1686	37.1945	36.3278	36.2795	36.2281
P19387	POLR2C	1.14928	-1.04504	16	81.8	34.4555	35.6942	35.7503	34.1404	34.3676	34.2568
O15514	POLR2D	2.8521	-0.70474	9	78.9	33.4835	33.7186	33.6425	33.0218	32.8374	32.8711
P19388	POLR2E	0.731465	0.573357	13	75.2	34.9863	34.0318	33.839	34.7498	34.9367	34.8907
P61218	POLR2F	0.678232	-0.478259	4	42.5	31.5946	32.5236	32.5466	31.8111	31.807	31.612
P62487	POLR2G	1.53141	-0.79937	12	93	34.4391	35.1874	35.0108	34.1895	34.1346	33.9151
P52434	POLR2H	0.0571639	-0.0202243	8	76	33.7759	33.9792	34.1623	33.9812	34.0206	33.8549
P36954	POLR2I	0.551472	-0.264417	7	78.4	34.1901	34.4884	34.2821	34.4259	33.7754	33.966
P52435;Q9H1A7;H0Y980	POLR2J;POLR2J3	0.434722	-0.0691134	1	73.5	33.7669	33.7554	33.6344	33.7454	33.5613	33.6427
P53803	POLR2K	1.61858	-1.57818	3	44.8	30.9912	31.549	31.757	30.6188	29.5151	29.4288
P62875	POLR2L	1.28031	-3.62378	4	67.2	30.1394	34.2201	33.9475	29.4548	28.8933	29.0876
P0CAP2;H8Y6P7;Q9BZD3	POLR2M;GCOM1;GCOM2	2.52943	1.22571	20	61.4	30.1585	29.5996	29.6354	31.0109	30.9299	31.1297
Q99575	POP1	0.52735	0.438329	7	10.8	23.3079	22.8857	22.3686	22.8591	23.3108	23.7073
Q8NEY8	PPHLN1	0.0852646	-0.087525	5	12.7	24.4458	24.0719	25.038	24.3815	24.0582	24.8534
P62937	PPIA	0.569929	-0.902966	3	22.4	23.3885	23.5869	23.4443	23.5069	21.1961	23.0078
Q9Y3C6	PPIL1	0.673519	1.9251	2	18.7	25.9394	21.917	22.4778	25.3713	25.9215	24.8168
Q06830;Q13162	PRDX1	1.49811	0.591993	5	28.1	25.8123	26.1115	25.6118	26.6565	26.3593	26.2957
Q9UMS4	PRPF19	1.46858	-1.3572	6	19.6	27.282	27.206	27.352	26.7756	25.4706	25.5223
Q8WWY3	PRPF31	0.557507	-1.13324	3	9.4	23.9631	23.7209	24.3874	21.1439	23.5775	23.9503
O43172	PRPF4	2.32089	-3.31948	4	9.8	23.736	24.7536	24.6745	21.4495	21.6524	20.1038
O94906	PRPF6	0.528612	-1.0064	5	6.6	25.1692	24.2248	22.6238	23.4573	22.2281	23.3133
Q6P2Q9	PRPF8	2.67617	-0.848218	40	23.3	28.7984	28.9049	29.0494	27.8795	28.1497	28.1789
P26599;O95758	PTBP1	0.725677	1.00241	4	15.1	24.1884	23.1388	22.1863	23.7326	24.1687	24.6194
Q96EY7	PTCD3	1.31245	2.34653	4	8.9	22.5588	20.8612	21.7675	22.7772	24.3823	25.0677
Q96N64	PWWP2A	1.83189	1.69085	1	2.6	20.7678	20.9499	21.8375	23.1015	22.3864	23.1398
Q15042	RAB3GAP1	0.523279	-1.2285	1	1.1	25.324	22.268	22.2244	22.1572	21.8204	22.1532
Q9UKM9	RALY	0.288107	0.139891	11	31.7	30.4558	30.6547	30.3881	30.2813	30.8186	30.8184
Q09028	RBBP4	3.2965	4.25297	4	20.7	23.4702	24.0262	22.8946	27.2476	27.7825	28.1199
Q16576	RBBP7	2.02561	2.64417	5	26.8	26.6256	25.3407	26.9903	29.1217	28.4516	29.3158
P98175	RBM10	2.28094	0.992193	5	7.6	25.5812	25.3602	25.3684	26.3764	26.1741	26.736
Q8IXT5	RBM12B	0.172091	-0.102345	15	19.4	27.7169	27.496	27.6591	27.4533	27.188	27.9237
Q96PK6;A0A0A0MSL8	RBM14	0.153904	-0.111567	4	9.9	26.2225	25.4687	25.7986	25.5218	25.5966	26.0367
Q96T37	RBM15	1.57662	1.02418	5	9.1	23.4022	22.7053	22.5463	24.1642	23.8866	23.6756
Q96I25	RBM17	0.0808951	0.109481	7	22.7	26.0827	25.3476	26.0349	26.7604	25.496	25.5372
Q9NW64	RBM22	1.08665	2.11823	2	6	23.3299	20.4498	20.7397	23.7003	23.5609	23.6129
Q9NW13	RBM28	0.950004	0.998094	2	2.5	23.0894	21.4249	22.4139	23.1375	23.444	23.341
Q9Y5S9	RBM8A	0.519133	0.266745	7	57.5	28.4383	28.4597	28.5809	28.3173	28.9847	28.9772
P38159;O75526;Q8N7X1	RBMX	0.611184	0.643557	3	30.4	28.8933	27.9488	27.5223	28.393	28.6799	29.2222
P62877	RBX1	1.417	4.29107	2	24.1	24.9608	21.9925	20.1804	26.3751	27.0912	26.5406
O94762	RECQL5	2.2195	4.02154	10	14.4	24.642	22.3134	22.5027	27.3261	26.9287	27.2679
O60673	REV3L	0.739778	-0.606574	2	1	31.9767	31.4622	31.6895	31.5928	31.2797	30.4363
Q8N1G1	REXO1	0.477631	1.04613	3	2.9	22.9096	22.9501	20.1006	23.2058	23.0898	22.8031
Q15287	RNPS1	1.60112	-0.65889	5	23.3	29.2469	28.8867	29.2585	28.5583	28.191	28.6661
Q8IXW5	RPAP2	1.09452	1.21752	10	22.2	26.8213	26.7955	25.3044	27.24	27.5909	27.7428
P62906	RPL10A	0.160807	0.708115	3	18.4	20.1068	23.3182	23.5339	23.4748	20.7138	24.8946
P30050	RPL12	0.911624	-2.28619	5	49.1	24.3913	24.3907	24.9657	24.5491	21.6123	20.7276
P26373	RPL13	0.589943	0.26305	2	10.9	25.4912	25.4118	25.4598	25.4189	25.6416	26.0915
P40429	RPL13A	0.0981214	0.421774	2	11.3	25.4815	21.6701	24.7851	25.4767	22.4033	25.322
P50914	RPL14	0.32375	-0.72103	3	15.3	22.8509	24.8245	25.4353	24.0291	22.7004	24.2182
P61313	RPL15	0.287914	0.148994	3	14.7	25.1856	25.1259	25.6701	25.3667	25.3494	25.7126
Q07020	RPL18	0.847583	-0.6004	3	19.7	25.6475	25.2214	25.5102	25.0875	24.257	25.2333
Q02543	RPL18A	0.569874	1.77712	4	23.9	25.5987	22.0958	26.6435	26.6153	26.2239	26.8303
P84098	RPL19	0.0435724	0.0169118	2	13.3	25.93	25.8411	25.5405	25.7779	25.688	25.8965
P61353	RPL27	1.03097	3.06154	1	6.6	25.2463	21.642	20.705	25.2565	25.7717	25.7498
P46776	RPL27A	0.343059	1.67875	2	14.2	26.1084	20.014	26.0584	25.8594	25.5312	25.8265
P46779	RPL28	0.416202	-0.756264	1	7.3	23.176	21.4818	21.6341	22.333	20.4231	21.2669
P47914	RPL29	0.786401	2.70664	1	9.4	25.0633	19.8549	20.9369	24.5322	24.7364	24.7064
P39023	RPL3	2.93592	-5.45103	4	10.9	24.7539	25.8579	26.1859	19.8288	21.1201	19.4958
P62888	RPL30	0.0165884	-0.0261326	3	40.9	25.4461	25.7414	25.8369	26.327	24.6514	25.9677
P62910	RPL32	0.140201	0.717923	2	20	25.1045	21.6074	24.6983	25.2028	21.5785	26.7827
P36578	RPL4	0.677448	-0.319479	7	18.3	27.0307	26.6508	27.0663	26.5514	26.3306	26.9072
P46777	RPL5	1.65802	3.75834	5	19.2	22.1551	23.9628	21.164	25.3897	25.7408	27.4265
Q02878	RPL6	0.679136	0.502956	6	23.6	26.8816	26.0044	26.1633	26.9205	26.4755	27.1622
P18124	RPL7	0.212792	-0.210194	7	36.3	27.7418	26.8576	27.1866	27.073	26.5505	27.5319
P62424	RPL7A	0.148538	0.0829531	6	26.3	27.5373	27.5193	27.5418	27.3767	27.4407	28.0298
P62917	RPL8	1.62269	0.64859	3	19.1	26.5122	25.9421	26.3009	27.0374	26.7762	26.8874
Q8NHW5;P05388	RPLP0P6;RPLP0	1.36003	0.919865	5	21.5	26.3428	25.4991	25.4799	26.4888	26.9554	26.6371
P05386	RPLP1	0.72744	-0.585908	2	36.8	25.7768	25.9218	26.0079	24.9123	24.9967	26.0397
P05387	RPLP2	0.178593	0.78555	4	53	25.8476	22.0676	27.2664	26.9425	24.7903	25.8055
Q96P16	RPRD1A	3.07008	-1.15496	15	70.2	32.9625	33.1618	33.0036	31.9416	31.67	32.0514
Q9NQG5	RPRD1B	2.07928	-0.684355	12	58.6	31.6954	31.8099	31.8508	31.2627	31.2036	30.8369
Q5VT52	RPRD2	1.00917	-0.391438	39	45.5	30.931	30.4202	30.3871	30.0956	30.2366	30.2318
P62280	RPS11	1.22209	2.63466	2	17.1	24.5858	21.8927	21.3629	25.1458	25.0119	25.5875
P25398	RPS12	2.39383	1.46331	7	69.7	27.1657	26.6176	26.6352	28.1592	28.0486	28.6006
P62263	RPS14	0.748403	2.83872	2	21.2	21.0847	20.4266	19.7785	19.8718	24.8215	25.1127
P62841	RPS15	1.40485	2.47662	2	21.4	23.6486	20.9405	21.6914	24.6386	24.2779	24.7938
P62249	RPS16	1.51675	0.75346	4	28.1	25.2901	25.3905	25.5325	25.9104	25.9696	26.5935
P62269	RPS18	1.17285	0.903723	6	38.8	26.0857	26.2838	26.397	26.8019	26.8152	27.8606
P39019	RPS19	2.00293	2.57114	3	21.4	25.5824	24.139	23.9774	26.8604	26.97	27.5818
Q86WX3	RPS19BP1	0.772325	1.45034	2	14.7	21.2492	20.0371	19.6531	21.4759	23.1274	20.6872
P62266	RPS23	1.60383	1.53512	4	42	24.6951	23.4095	24.1882	25.6347	25.2345	26.029
P62851	RPS25	1.48083	1.18573	4	28	24.7922	25.1496	25.0591	25.683	26.0031	26.8721
P62979;P62987;P0CG47;P0CG48	RPS27A;UBA52;UBB;UBC	1.56654	0.836348	6	48.1	31.1886	30.3869	30.7159	31.7521	31.49	31.5583
P62857	RPS28	0.657689	1.45616	1	17.4	24.181	24.6279	21.5126	25.1589	24.412	25.1191
P23396	RPS3	1.5962	0.970978	6	28	26.4607	26.9524	26.0544	27.3006	27.4295	27.6503
P61247	RPS3A	2.95595	2.3399	1	3.4	22.0756	21.3723	21.5908	24.362	23.7214	23.975
P62701;Q8TD47;P22090	RPS4X	1.02805	2.59711	3	12.5	24.0398	21.7983	19.9368	24.5298	24.5075	24.529
P46782	RPS5	1.34137	0.964895	8	36.3	26.2268	25.4858	26.1588	27.0107	26.4703	27.285
P62753	RPS6	1.42571	0.52664	3	15.7	27.2946	26.8418	26.7679	27.4179	27.5871	27.4792
P62241	RPS8	0.343102	-0.12597	10	57.7	28.2781	28.554	28.3595	28.3489	28.021	28.4438
P46781	RPS9	0.516595	-0.336171	9	34	28.0711	28.6285	28.4986	28.4942	27.7053	27.9902
O76021	RSL1D1	0.251055	0.140973	11	30	29.5371	29.2066	29.0549	29.0915	29.6797	29.4503
Q9Y3I0	RTCB	0.60505	-0.31974	3	8.1	23.8672	23.8658	24.547	23.7244	23.9079	23.6885
Q9Y265	RUVBL1	0.922547	2.88091	5	16.7	24.7729	21.941	19.9219	24.8017	25.8575	24.6192
Q9Y230	RUVBL2	2.61672	5.42809	7	17.7	22.1885	21.5347	19.5935	26.5935	26.7801	26.2275
Q15424	SAFB	0.669637	-0.326838	10	25.7	28.3385	28.6901	28.9422	28.5944	28.2505	28.1454
Q14151	SAFB2	0.0224628	0.0142759	15	32.2	30.0238	29.7027	29.8242	29.4839	30.0677	30.0419
P10523	SAG	1.11228	4.94709	1	1.7	26.5851	20.0562	20.6464	27.2502	27.7071	27.1716
O00422	SAP18	0.592592	1.20165	5	32	26.9312	24.7132	24.1585	26.2075	26.0903	27.11
Q9H7N4	SCAF1	0.521284	-0.274267	19	18.4	31.0652	30.6619	30.991	30.3213	30.5822	30.9918
Q99590	SCAF11	0.103693	0.0398331	33	29.7	32.6342	32.3012	32.4522	32.5245	32.6622	32.3204
O95104;Q9UPN6	SCAF4	0.388452	0.277618	4	4.7	24.7686	23.8729	23.8611	24.4834	24.4196	24.4324
Q9BYW2	SETD2	0.954319	2.07981	9	4.7	24.3751	21.2554	23.9625	25.6084	25.5217	24.7024
Q7Z333	SETX	1.56418	3.50085	4	2.1	23.9733	22.2686	20.686	25.6854	26.5553	25.1899
Q15459	SF3A1	0.123961	0.0950553	17	29.1	27.9916	27.482	27.4159	27.6219	28.1352	27.4176
Q12874	SF3A3	0.216153	-0.184401	8	23	25.7738	26.1199	26.4562	25.4619	26.386	25.9489
O75533	SF3B1	1.55481	-0.391549	26	31.1	28.0162	28.2598	28.0985	27.7287	27.8936	27.5776
Q13435	SF3B2	0.0835286	-0.158027	15	27.3	27.4455	26.7255	27.2886	25.9183	26.9574	28.1099
Q15393	SF3B3	0.580764	-0.311469	13	15.1	27.9246	27.8989	27.6839	27.7971	27.0746	27.7013
Q9BWJ5	SF3B5	0.782785	-1.89361	1	17.4	21.5969	24.4629	24.2655	22.7954	20.8516	20.9974
Q9Y3B4	SF3B6	1.09326	-2.18803	1	9.6	23.9303	22.5803	25.5438	22.004	21.0857	22.4006
P53007	SLC25A1	1.67207	1.52829	5	22.5	26.3454	25.3615	24.9907	27.0344	27.2844	26.9637
Q9UBX3	SLC25A10	2.30482	2.15405	1	17.4	21.5355	20.9221	20.3544	23.142	22.7639	23.3683
Q9UJS0	SLC25A13	0.442614	-0.401557	6	15.4	24.2326	25.0328	25.3825	24.8384	24.1926	24.4123
P05141;Q9H0C2	SLC25A5	0.0913664	-0.105833	5	42.6	27.0526	28.2782	28.0088	27.7977	27.9033	27.321
P12236;P12235	SLC25A6;SLC25A4	0.188636	-0.206154	5	48	28.7319	29.8134	29.9598	29.5585	29.3136	29.0145
Q9NWH9	SLTM	0.530402	0.734472	11	14.3	26.7225	24.8807	25.6909	25.9256	26.6557	26.9162
O60264;P28370	SMARCA5	0.118688	-0.0357418	19	22	27.9614	28.1521	28.2771	27.9919	28.0916	28.1999
Q2TAY7	SMU1	0.363027	0.810266	3	8.8	22.7446	19.8716	22.0195	22.799	21.6611	22.6064
O75643	SNRNP200	2.21354	-1.67629	32	22.4	28.2454	29.0551	28.9953	27.3158	26.7332	27.218
Q96DI7	SNRNP40	0.0254274	-0.0155055	6	35	25.1107	24.6354	24.6741	24.6181	25.0595	24.6961
P08621	SNRNP70	0.0265222	-0.020642	9	26.3	27.8286	27.0765	27.1857	27.3939	27.5105	27.1245
P09012	SNRPA	0.930345	3.60583	4	23.8	25.7821	20.5274	20.2006	25.8477	25.9129	25.5669
P09234	SNRPC	0.451281	-1.61533	2	18.9	26.1818	26.2139	26.379	26.3545	21.5694	26.0048
P62314	SNRPD1	1.3983	-1.97836	3	37	25.1029	26.9364	27.1314	24.5297	24.5587	24.1472
P62316	SNRPD2	0.690495	0.188186	4	41.5	27.6228	27.4045	27.6498	27.5633	27.8915	27.7869
P62318	SNRPD3	0.48661	-0.463917	5	53.2	28.1629	28.9517	28.2173	27.8338	28.6066	27.4998
P62304	SNRPE	1.67629	0.521049	3	52.2	25.7941	25.6527	25.7522	26.0359	26.5008	26.2253
P62306	SNRPF	0.083949	-0.0647278	3	34.9	27.4731	26.8235	26.8038	26.6469	27.1595	27.0997
P62308;A8MWD9	SNRPG;SNRPGP15	1.23845	-0.890341	2	25	25.7156	25.5649	25.4863	25.105	24.0432	24.9476
P63162;P14678	SNRPN;SNRPB	0.119	0.553181	4	18.8	25.4388	21.7697	20.9157	21.3231	24.3437	24.1169
Q13573	SNW1	0.123624	-0.209407	4	9.7	24.8716	24.7654	25.3899	24.1302	25.9727	24.2958
P18583	SON	0.758385	-0.336706	15	9.1	27.3885	27.2831	26.8638	26.8551	26.6164	27.0539
Q96T58	SPEN	0.989948	2.72935	10	3.8	23.8097	20.2415	21.707	23.2597	24.7521	25.9345
O43791	SPOP	0.503814	-1.34931	1	4.5	22.2396	23.8487	24.1497	21.606	20.5881	23.996
Q13813	SPTAN1	0.411933	-0.262396	10	5.5	24.9154	24.3779	24.512	24.7549	24.0215	24.2417
Q01082	SPTBN1	0.946947	2.22952	6	3.6	24.1835	23.658	20.6598	25.2309	24.9031	25.0559
Q68D10	SPTY2D1	0.00365856	-0.00544866	5	10.8	26.3814	24.9571	25.2886	25.849	25.6695	25.0921
P37108	SRP14	0.80867	0.590477	2	16.2	23.3325	22.5627	23.5429	24.037	23.6775	23.4951
P49458	SRP9	0.539196	0.205733	2	25.6	25.1391	24.7941	24.7137	24.8761	25.2128	25.1751
Q9UQ35	SRRM2	0.822551	-0.526349	10	5.6	27.4234	26.4296	26.7361	26.3942	26.2616	26.3542
Q07955	SRSF1	0.592019	1.22237	6	27	26.9889	24.0364	25.1068	26.1976	26.3554	27.2463
O75494;Q8WXF0	SRSF10	1.47558	-1.25688	8	28.6	27.4433	28.2783	28.7721	26.7763	26.9116	27.0352
P84103	SRSF3	0.225982	-0.148687	3	25.6	25.4548	25.2046	25.3015	25.5564	24.7116	25.2468
Q13247;Q08170;Q13243	SRSF6;SRSF4	0.789511	3.14491	4	10.2	26.58	20.2634	22.8196	26.4911	26.4902	26.1165
Q16629	SRSF7	0.676899	0.768084	6	25.6	28.2811	26.9924	26.6207	28.0175	27.9009	28.28
Q9BRL6	SRSF8	0.789992	0.951492	1	5.3	21.8575	20.6777	20.3635	21.7415	21.4733	22.5384
Q13242	SRSF9	0.499058	0.355345	8	40.3	28.332	27.2783	27.8517	28.2273	28.0512	28.2495
Q8IX01	SUGP2	0.106336	0.195457	5	5.3	23.727	23.5188	23.1949	24.5211	24.0962	22.4098
P63272	SUPT4H1	0.215106	-0.154021	4	57.3	28.2562	28.0484	27.813	28.2937	27.9217	27.4402
O00267	SUPT5H	0.963283	-0.396891	38	45.7	31.5344	31.421	31.7049	31.2097	31.4285	30.8314
Q7KZ85	SUPT6H	1.99442	-0.48003	98	65.5	34.9876	35.2516	35.2544	34.7769	34.6927	34.5838
Q15022	SUZ12	1.48835	2.5775	2	3.2	22.8291	21.7594	20.0766	24.0958	24.2122	24.0897
O95926	SYF2	0.805046	-1.38707	1	11.5	22.2898	23.5612	21.9022	22.4086	20.3664	20.817
O60506	SYNCRIP	2.16519	-2.13517	2	5.5	23.1185	23.7916	23.7647	21.0931	21.0471	22.1291
Q92804;P35637	TAF15	2.13489	3.43771	3	6.1	22.5674	20.6372	20.4839	24.9023	24.655	24.4444
Q13148	TARDBP	1.02729	1.95879	2	8	23.751	21.0049	23.1425	24.6523	25.1284	23.9941
Q8IV04	TBC1D10C	0.954617	5.76712	1	2	29.0612	20.9734	20.2375	29.1794	29.3409	29.0532
Q15369	TCEB1	1.18344	0.826948	5	53.6	25.267	24.7627	25.1521	26.43	25.4341	25.7986
Q15370	TCEB2	0.0627396	-0.126782	7	69.5	25.9634	27.3598	25.5647	26.3809	25.3171	26.8096
Q9Y4R8	TELO2	0.971005	-1.53005	1	0.8	25.6078	27.1298	26.2415	25.4736	23.6173	25.298
P02787;CON__Q2HJF0	TF	0.0502459	-0.257284	4	8.2	22.2935	26.0936	21.8602	20.9232	24.597	23.9552
P02786	TFRC	0.711266	-2.1665	8	14.7	26.6068	25.1409	25.3994	21.4897	23.1599	25.9979
Q08188	TGM3	0.607615	1.60678	2	4.2	23.5774	23.0333	20.1562	23.0263	24.8401	23.7209
Q96FV9	THOC1	0.583044	0.332602	13	23.3	27.0065	26.4199	27.171	27.2504	27.3628	26.982
Q8NI27	THOC2	0.360568	0.243088	14	12.1	27.3644	27.0415	27.6696	27.8058	27.8267	27.1722
Q96J01	THOC3	0.02957	-0.0256379	7	30.8	25.7016	26.3523	26.6303	26.0662	26.152	26.3891
Q13769	THOC5	0.993282	1.02672	8	18.3	26.1145	24.7138	25.7463	26.3314	27.0376	26.2859
Q86W42	THOC6	0.398792	0.339352	4	19.1	25.9525	24.835	25.6874	25.613	25.8296	26.0504
Q6I9Y2	THOC7	0.314931	0.225594	5	35.3	25.7721	26.0482	26.4785	26.4418	26.6141	25.9196
Q9Y2W1	THRAP3	0.319719	-0.307734	21	27.6	30.4467	29.3105	29.585	29.5616	29.0977	29.7598
O14925;Q5SRD1	TIMM23;TIMM23B	0.663233	-1.63185	2	12.9	23.9622	23.579	24.2771	24.4984	21.1248	21.2995
Q9NS69	TOMM22	0.838871	1.54259	2	23.2	23.9675	23.9629	21.5226	24.3171	25.1809	24.5827
P11387;Q969P6	TOP1	1.09403	1.6918	7	10.1	24.2457	23.2218	21.7869	24.6882	24.587	25.0545
P11388;Q02880	TOP2A	1.33267	0.663047	31	25.9	28.2546	27.7083	27.78	28.6475	28.8082	28.2763
Q13595	TRA2A	1.90131	-0.954625	5	19.5	27.8129	28.289	28.1725	27.215	26.8131	27.3825
P62995	TRA2B	1.87345	-0.522212	9	36.1	29.3589	29.6368	29.3915	28.7663	29.0273	29.0269
P19474	TRIM21	0.274406	0.177626	3	6.1	24.4033	24.3283	24.9694	24.7073	24.4832	25.0435
Q9UNY4	TTF2	0.173081	0.0937347	25	31.5	27.9248	27.8216	27.7471	27.7025	28.3208	27.7513
Q9BQE3;Q6PEY2;Q13748;Q71U36;P68363;P68366;Q9NY65;A6NHL2	TUBA1C;TUBA3E;TUBA3C;TUBA1A;TUBA1B;TUBA4A;TUBA8	0.405627	-0.701499	5	16.7	24.6205	24.2281	24.733	24.5756	22.3917	24.5098
P68371;P04350;P07437;A0A0B4J269;Q3ZCM7;Q9BVA1;Q13885;Q13509;CON__ENSEMBL:ENSBTAP00000025008;A6NNZ2;Q9BUF5;Q9H4B7	TUBB4B;TUBB4A;TUBB	1.02049	2.97186	5	14.8	25.566	22.0183	21.1045	26.0649	25.922	25.6174
P10599	TXN	3.08871	4.81647	2	21	21.7988	21.0484	22.8705	26.7494	26.6399	26.7777
M0R2N4;P0DN76;Q8WU68;Q01081	U2AF1L4;U2AF1	0.203711	-0.784618	1	12.4	21.6767	22.9973	23.4149	22.4984	23.974	19.2626
P26368	U2AF2	0.984389	-2.54088	4	12	25.3165	25.1247	25.5846	24.7849	20.6314	22.9869
O15042	U2SURP	0.422581	-1.17166	6	9.8	24.4464	24.8507	24.6136	21.1388	24.9385	24.3184
P31930	UQCRC1	1.30221	1.93113	3	10.6	21.6624	22.3413	20.0318	23.0857	23.4833	23.2598
P22695	UQCRC2	0.484185	-1.16595	7	23.2	25.5131	26.1495	25.8671	25.5735	22.621	25.8374
O95399	UTS2	1.59558	1.1838	1	6.5	26.7505	25.9927	25.9107	27.0408	27.7701	27.3944
Q2YD98	UVSSA	3.82249	5.15753	6	11.4	20.1383	21.2535	20.2799	25.5796	25.9377	25.6269
Q9P0L0;O95292	VAPA;VAPB	1.03672	0.810047	2	11.2	22.9212	21.9503	23.0179	23.1733	23.5271	23.6192
P21796	VDAC1	0.995059	-5.79833	10	51.2	29.2436	29.7182	21.4816	20.9737	22.0461	20.0286
P45880	VDAC2	1.14795	-1.37073	8	41.2	28.2598	28.7244	27.0496	27.0671	26.676	26.1784
P08670;P41219;P17661	VIM	0.359909	1.89382	20	47.4	28.1776	22.5962	23.8364	29.5162	25.7907	24.9848
Q9GZS3	WDR61	2.55054	9.65662	14	64.9	24.316	20.9249	19.9507	31.9303	30.0879	32.1431
Q9H967	WDR76	0.421319	0.922097	1	2.2	22.8315	22.6458	20.5522	23.9653	21.9575	22.8731
Q15007	WTAP	1.08386	1.62186	1	5.1	21.9376	22.1057	20.2913	22.3269	23.6993	23.174
Q9H0D6	XRN2	2.28186	-1.18714	11	17.2	26.1299	26.5901	26.1694	24.9703	24.9365	25.4212
P67809;Q9Y2T7	YBX1	0.638089	0.412199	12	64.5	31.5414	30.7155	30.6576	31.451	31.4332	31.267
P16989	YBX3	0.263327	0.331913	6	34.4	26.7323	25.7097	25.1077	26.1835	26.4712	25.8908
Q96MU7	YTHDC1	1.69846	0.452679	7	12.9	26.4928	26.2223	26.4909	26.7257	27.0036	26.8347
O75152;A0A1B0GUI2	ZC3H11A	1.07563	0.760104	3	6	22.2847	21.5729	21.156	22.3578	22.4332	22.5031
Q6PJT7	ZC3H14	1.96215	1.60935	3	5.8	23.7783	22.7666	22.6755	24.6433	24.604	24.8011
Q15326	ZMYND11	1.10028	1.05069	6	17.3	25.9729	25.1026	24.498	25.9797	26.3133	26.4325
Q5BKZ1	ZNF326	1.03889	0.646468	15	34.2	29.1872	28.4885	28.3716	29.0562	29.5425	29.388
Q9NWS9	ZNF446	0.286488	-0.394422	5	12.7	27.4615	26.3849	26.0067	26.7861	25.5968	26.287
Q96ME7	ZNF512	0.396255	-0.259535	4	10.4	25.084	24.2493	24.7525	24.3412	24.2672	24.6988
Q2TB10	ZNF800	2.94186	4.62313	3	4.7	21.2947	20.5023	19.6271	24.5649	25.5014	25.2272
O43309	ZSCAN12	0.72293	-0.876383	3	7.9	23.6414	22.1487	22.1764	21.6932	22.256	21.3882
Q15942	ZYX	0.135948	-0.206916	4	11.7	20.5377	22.4139	21.6439	21.5536	21.3433	21.078
A0A0G2JRQ6		0.801417	1.47501	1	6.8	28.6437	26.8779	25.8098	28.2919	28.4911	28.9735
A0A0U1RR11;A0A0U1RRI6		0.957618	5.09547	1	2.9	28.7595	21.4342	21.1578	28.7464	28.821	29.0706
P01594;P01593		1.20166	-1.38796	1	13.7	26.6987	27.8799	27.7871	26.514	26.3944	25.2935

## Sheet: Supplementary Table 5
Protein IDs	Gene names	-Log Student's T-test p-value WT_FA_WT_UV	Student's T-test Difference WT_FA_WT_UV	Unique peptides	Sequence coverage [%]	LFQ intensity CSB_FA_1	LFQ intensity CSB_FA_2	LFQ intensity CSB_FA_3	LFQ intensity WT_FA_1	LFQ intensity WT_FA_2	LFQ intensity WT_FA_3
Q9NRG9	AAAS	0.843096	-0.214657	17	46.3	28.7406	29.146	28.9104	29.1221	29.1565	29.1624
Q9UKV3	ACIN1	0.449232	0.206245	19	20.1	29.8477	29.4597	29.7916	29.767	29.2264	29.4868
P63261	ACTG1	0.0232059	-0.00762367	1	42.4	28.8367	28.9427	28.7818	28.7829	28.7429	29.0582
P63267;P68133;P68032;P62736	ACTG2;ACTA1;ACTC1;ACTA2	1.05224	-2.83005	1	11.2	23.9595	24.3733	21.3142	27.0083	26.7225	24.4064
O96019;O94805	ACTL6A;ACTL6B	0.765539	0.530265	2	5.8	23.9875	23.7501	24.4316	23.332	23.227	24.0194
P55265	ADAR	0.439326	0.292494	8	9.5	25.8701	25.7307	26.4616	25.4002	25.7768	26.0079
O43823	AKAP8	0.052905	0.0182101	7	17.6	27.166	27.0029	27.0358	26.923	26.9633	27.2638
Q86V81	ALYREF	0.0461856	-0.038482	5	33.1	26.3115	25.6548	26.6155	26.2578	26.1742	26.2653
P07355;A6NMY6	ANXA2;ANXA2P2	0.499475	-0.759899	7	25.7	24.4198	25.889	26.3993	26.0296	26.0305	26.9276
Q96C12	ARMC5	0.374485	-0.240182	7	11.3	25.1462	25.309	25.1594	24.9348	25.5844	25.816
Q9UBL3	ASH2L	0.194341	-0.41276	2	4.3	23.0007	21.003	23.265	22.0957	23.4364	22.9749
Q6PL18	ATAD2	0.100568	0.191971	11	12.1	26.8051	26.1011	26.1871	26.9139	24.8801	26.7234
P17544;K7ELQ4;P15336	ATF7	0.933721	0.249177	4	14.4	27.5312	27.2679	27.673	27.2568	27.2993	27.1684
Q8NAA4	ATG16L2	0.51424	0.31514	1	2.3	22.3054	22.4347	22.192	21.5287	22.0328	22.4251
Q96GD4;Q9UQB9	AURKB	0.0101055	0.00601578	5	19.8	25.579	25.5554	25.2047	25.694	25.1612	25.4658
O95816	BAG2	0.170613	0.0807679	1	5.2	24.6143	25.0626	25.187	24.8591	24.953	24.8096
O75531	BANF1	1.30599	0.533295	4	50.6	28.5088	28.2786	28.7545	28.1863	27.7314	28.0243
Q9UIG0	BAZ1B	0.0469184	0.0189273	26	23.1	29.0699	28.7567	29.1212	29.018	28.8099	29.0632
O75934	BCAS2	0.239393	-0.661844	3	25.3	20.4645	22.3811	24.0371	23.0639	23.4973	22.3071
Q9NYF8	BCLAF1	1.84919	0.537481	19	27.5	31.9283	31.6375	31.9173	31.4631	31.1813	31.2262
Q8TDN6	BRIX1	1.39047	-0.359196	12	43.1	28.3047	28.0484	28.3425	28.7061	28.444	28.6233
O43684	BUB3	1.78211	0.746864	4	15.2	25.6947	25.4968	25.4026	25.0607	24.4832	24.8096
P41223	BUD31	0.0670237	-0.306549	3	27.1	24.2684	23.9594	20.1026	23.925	23.9731	21.352
Q53F19	C17orf85	0.122494	-0.0880006	5	9.4	25.1797	24.4812	24.957	24.7828	24.8138	25.2853
Q86XI8	C19orf68	0.364423	0.389991	1	1.6	28.7001	27.606	27.59	28.05	27.4969	27.1791
P83916	CBX1	0.236514	-0.113286	3	39.5	25.6439	25.3359	25.1173	25.6951	25.4096	25.3324
Q13185	CBX3	0.0167258	0.0273571	4	51.4	28.6639	27.9993	28.4745	29.1322	28.5185	27.4049
P45973	CBX5	0.00245527	-0.00132179	7	50.8	28.8246	28.4264	28.8553	28.8831	28.7201	28.5072
Q8N163	CCAR2	0.0939361	0.0418739	3	6	23.3309	23.8139	23.799	23.6223	23.6172	23.5787
Q8IV32	CCDC71	0.796529	-1.74485	3	10.3	19.4437	21.7694	22.6873	22.5092	23.0647	23.561
Q9Y3X0	CCDC9	0.175887	-0.365458	3	7.7	24.0343	21.5734	23.7473	23.4239	23.2898	23.7377
O60508	CDC40	0.435357	0.741097	6	12.1	25.119	24.8593	25.4611	25.0962	22.9893	25.1306
Q6P1J9	CDC73	5.57345	-5.07783	33	63.3	27.8524	27.6422	27.9945	32.9818	32.7432	32.9975
Q53HL2	CDCA8	0.0295021	-0.143313	3	13.6	25.356	25.5921	22.0734	25.435	22.1474	25.8691
O14519	CDK2AP1	0.317598	0.454514	1	11.3	22.626	21.1212	20.8483	21.4663	20.8959	20.8697
Q9NXV6	CDKN2AIP	1.44437	0.945056	2	6.2	22.7739	22.0707	22.1104	21.2717	21.0871	21.7611
Q7Z7K6	CENPV	0.305762	0.14299	11	57.5	33.5121	33.8373	33.8945	33.336	33.8492	33.6296
O14647;O14646	CHD2;CHD1	0.239322	-0.53348	2	1.2	21.5122	23.242	23.4468	24.168	22.058	23.5754
Q14839;Q8TDI0;Q12873	CHD4;CHD5	2.46134	-3.98881	14	10	22.6803	22.4724	22.8689	27.3586	25.3971	27.2323
Q8IWX8	CHERP	0.219576	0.341175	10	17.1	27.6298	27.7037	27.3962	27.7087	26.047	27.9504
Q9Y3Y2	CHTOP	0.0797697	0.0438398	3	16.9	27.6475	27.8107	28.2415	27.7216	27.8525	27.9943
P49761	CLK3	0.14726	-0.381212	1	2.2	20.5202	21.5638	23.6398	21.7717	22.3034	22.7923
P29400	COL4A5	0.670481	-1.04075	2	2.7	21.4066	21.6397	21.4315	22.8621	23.5483	21.1897
Q10570	CPSF1	0.929577	2.61267	2	2.4	23.8946	25.025	20.7592	21.0244	20.8161	20.0003
Q9BZJ0	CRNKL1	0.0730825	-0.234027	2	3.3	21.1023	19.8773	22.387	19.7678	22.7134	21.5875
Q5TZA2	CROCC	0.0806114	0.12782	1	0.7	29.5092	30.0719	30.9063	29.3374	30.6686	30.0979
P01040	CSTA	0.00962379	0.0355651	1	18.4	20.9988	23.4391	23.0756	21.2647	21.7978	24.3444
P49711	CTCF	0.115413	0.0948429	1	2.5	22.6032	22.4091	23.1455	22.3725	23.0227	22.478
Q6PD62	CTR9	4.54975	-7.12609	35	41.9	26.0104	25.6523	26.7762	33.2111	33.288	33.318
Q13619	CUL4A	2.24846	-0.492547	11	25.3	28.5304	28.4228	28.3251	28.9003	28.8094	29.0464
Q13620	CUL4B	0.0470778	-0.22847	7	15.6	23.7456	23.0075	23.1508	25.3675	20.2456	24.9762
Q93034	CUL5	0.676358	-2.03699	4	8.5	19.903	24.2897	23.5615	24.5578	24.9438	24.3635
Q9HCG8	CWC22	0.232955	0.474836	2	2.2	23.1635	21.6475	20.7489	22.1338	21.0623	20.9393
P51398	DAP3	0.102273	0.11581	2	8.8	22.4072	22.9267	23.1361	22.164	22.6121	23.3465
Q16531	DDB1	4.4028	-1.66583	40	45	30.2651	30.0602	30.2346	31.8237	31.7734	31.9602
Q92499	DDX1	0.140229	0.327194	2	3.8	22.6161	21.0676	22.2499	20.3057	21.8476	22.7986
Q92841	DDX17	0.468581	0.0786947	23	47.3	32.6001	32.4602	32.5087	32.449	32.3381	32.5458
Q9NR30	DDX21	0.240673	0.0540695	30	49.3	31.4255	31.3064	31.35	31.1994	31.2539	31.4664
Q9GZR7	DDX24	0.0173643	0.06003	3	4.8	23.8616	20.0552	22.6988	22.4393	21.708	22.2882
O00148	DDX39A	0.0606229	0.0455748	5	44.3	26.1578	26.2197	26.9588	26.4541	26.4283	26.3172
Q13838	DDX39B	0.0823729	-0.0598481	6	46.7	29.2747	29.1151	29.9527	29.5093	29.4913	29.5215
O00571;O15523;Q9NQI0	DDX3X;DDX3Y	0.209453	-0.048406	20	40	29.2119	28.9562	29.1893	29.206	29.0945	29.202
P17844	DDX5	0.575803	0.221286	22	49.7	32.4553	32.1069	31.9141	32.0257	31.8111	31.9756
Q9BQ39	DDX50	1.13022	-0.173751	16	34.9	28.5164	28.3643	28.3974	28.5023	28.6949	28.602
Q86TM3	DDX53	0.153371	0.287904	1	1.9	31.3395	32.6364	32.6786	30.8582	32.6512	32.2814
Q8TDD1	DDX54	0.502734	0.465359	4	9.1	24.3304	23.9606	24.3805	23.1772	23.6186	24.4796
Q9NY93	DDX56	0.20014	0.404294	1	2.6	22.8675	23.0198	22.4673	23.7565	21.1316	22.2535
P35659	DEK	0.045926	0.0408694	2	6.1	26.2464	26.1035	26.9415	26.0772	26.6065	26.485
O43143;O60231;Q14562	DHX15	0.166038	-0.0488275	19	28.1	28.6284	28.877	28.8956	28.7208	28.9606	28.8661
Q08211	DHX9	0.0990365	0.0745227	32	32.7	30.4311	30.3662	29.853	30.0506	29.8536	30.5224
Q9BTC0	DIDO1	0.848382	0.823911	11	8	26.0641	25.909	26.6885	25.7184	24.6337	25.8377
O60832	DKC1	0.093444	0.0717341	4	9.9	27.9302	27.5926	27.588	27.2274	27.5811	28.0871
P10515	DLAT	1.44302	-2.472	1	2.9	21.3622	21.3633	22.3516	22.9572	25.4629	24.0729
Q9Y6K1	DNMT3A	1.63598	2.2269	1	2.1	23.8079	24.0331	23.2333	21.9356	20.3219	22.1361
Q9C005	DPY30	0.265542	-0.354414	3	45.5	23.847	22.3173	23.892	23.6437	23.9528	23.523
Q08554	DSC1	0.0164207	0.0691032	2	2.7	25.1048	23.7949	21.0445	23.274	24.4773	21.9856
P63167;Q96FJ2	DYNLL1;DYNLL2	0.30029	0.345451	3	49.4	27.4455	26.9726	27.0096	27.5389	26.0098	26.8427
Q99848	EBNA1BP2	0.579806	-0.108102	6	23.5	27.4862	27.4985	27.6987	27.6065	27.6411	27.76
O75530	EED	0.578823	-2.04246	3	8.2	19.7658	24.8926	23.7672	25.3032	24.5785	24.6712
Q5VTE0;P68104;Q05639	EEF1A1P5;EEF1A1	0.913812	-0.707043	6	23.8	23.4765	24.0043	23.5284	24.338	23.8432	24.9491
Q15029;P13639	EFTUD2	0.546576	0.147631	27	44.4	28.7823	28.5641	28.8952	28.7073	28.6217	28.4698
P38919;P60842;Q14240	EIF4A3	0.00110149	-0.000589371	22	71.3	31.714	31.5826	32.0686	31.8938	31.8777	31.5955
P23588	EIF4B	0.267855	-0.615122	6	17.8	27.2646	25.2191	25.6009	27.9829	26.0141	25.933
Q15717	ELAVL1	1.02081	0.301681	11	47.5	29.2653	28.9462	29.2638	28.7336	28.8062	29.0305
P60002	ELOF1	0.689033	1.46117	1	21.7	27.4375	27.5295	27.602	27.193	24.144	26.8484
Q03468	ERCC6	6.43599	-14.1626	67	60.3	20.7599	20.0733	20.1287	34.4233	34.4875	34.5387
Q13216	ERCC8	4.98499	-8.20044	13	47.2	22.0352	21.0122	21.448	29.6952	29.6502	29.7514
P84090	ERH	0.454929	0.485765	4	44.2	32.7507	31.5132	32.0066	32.1746	31.2582	31.3805
Q9UK61	FAM208A	0.48453	-0.277226	10	8.6	25.5748	24.8931	25.0357	25.6485	25.1838	25.503
Q5VWN6	FAM208B	0.603385	0.222717	2	1.2	22.1465	21.8797	22.2418	21.9921	21.6169	21.9909
P22087	FBL	0.993822	-0.834539	1	11.8	24.755	25.2791	26.0634	26.3674	26.0134	26.2204
Q13642	FHL1	0.912968	0.650434	2	6.8	23.8	24.5361	24.8223	23.472	23.9078	23.8272
Q14192	FHL2	0.249284	-0.136687	15	69.9	30.6785	31.3102	31.0966	30.9646	31.3553	31.1755
Q13643	FHL3	0.24596	-0.0507501	12	67.1	29.4089	29.3704	29.1637	29.3214	29.4208	29.3531
P21333;Q14315;O75369	FLNA	0.733905	0.248681	26	17	28.2366	28.2094	28.0581	27.7174	27.8401	28.2006
Q8IY81	FTSJ3	0.109436	-0.229193	2	3.8	23.6103	21.3065	22.8839	22.1965	22.9642	23.3276
Q96I24	FUBP3	0.0638665	-0.240591	2	4.9	24.1193	20.6757	22.7659	23.9593	21.1304	23.1928
Q96QD9	FYTTD1	0.425801	0.154795	7	26.7	27.4168	26.9704	27.4315	27.069	27.1001	27.1852
H8Y6P7;P0CAP2;Q9BZD3	GCOM1;POLR2M;GCOM2	1.08672	0.168836	18	32	30.559	30.7057	30.552	30.3373	30.5191	30.4538
Q9BVP2	GNL3	0.06224	-0.0958195	9	22.4	27.5626	26.5349	25.861	27.1181	26.7087	26.4192
Q9HCN4	GPN1	0.1929	0.810165	2	6.7	22.2599	24.3614	24.4754	20.0777	24.8402	23.7483
P28799	GRN	0.278957	0.288728	3	4.9	28.6997	27.4501	27.7849	27.9777	27.3477	27.7431
P32780	GTF2H1	1.81279	-1.332	2	5.1	21.4135	20.9383	22.0071	22.5724	22.8385	22.944
Q6P1K8;Q13888	GTF2H2C;GTF2H2	0.115752	-0.271704	1	2.3	23.3163	21.2909	21.7941	22.7261	21.2482	23.2421
Q13889	GTF2H3	2.5694	-2.36279	1	6.5	21.4472	20.8267	21.3704	22.9811	23.8996	23.852
P78347	GTF2I	0.0888602	-0.204448	5	8.1	22.7325	21.5915	23.0467	23.237	23.4565	21.2905
Q9UKN8	GTF3C4	0.108564	0.210612	2	5.4	23.1173	20.9672	22.8469	22.3642	22.1922	21.7432
Q92522	H1FX	1.1287	2.6429	2	12.7	24.0228	26.1301	22.419	22.0127	21.208	21.4224
Q71UI9;P0C0S5	H2AFV;H2AFZ	0.493736	-0.128361	4	53.9	30.8683	30.9875	31.0964	30.9856	31.2919	31.0598
O75367;Q9P0M6	H2AFY	0.0382801	-0.00863202	15	57.3	29.7767	30.0041	29.9523	29.9163	29.8634	29.9794
P84243	H3F3A	0.0902227	-0.113378	1	33.8	33.9413	32.9801	32.821	33.8867	33.258	32.9379
P51610	HCFC1	0.129204	-0.282187	3	2.1	23.5852	21.8671	24.5417	23.6968	23.2764	23.8674
Q13547	HDAC1	1.00101	-2.17579	2	11.2	20.9705	23.0391	20.2946	24.4388	23.9445	22.4483
Q92769	HDAC2	1.8508	-1.46038	7	27.5	27.3903	26.642	26.9206	27.9992	28.3898	28.9451
P16401	HIST1H1B	0.682294	0.81695	4	21.2	30.9664	32.092	30.2815	30.3639	30.4862	30.039
P16403	HIST1H1C	0.0867014	0.136106	1	22.5	30.5626	31.7403	29.9817	30.9137	30.7384	30.2241
P10412;P16402;P22492;Q02539	HIST1H1E;HIST1H1D	0.297967	-2.76108	1	21.9	28.6374	19.8686	20.7243	28.5778	20.8041	28.1315
Q99880;Q99879;Q99877;Q93079;Q5QNW6;P62807;P58876;P57053;O60814;Q96A08	HIST1H2BL;HIST1H2BM;HIST1H2BN;HIST1H2BH;HIST2H2BF;HIST1H2BC;HIST1H2BD;H2BFS;HIST1H2BK;HIST1H2BA	0.540484	-0.326132	1	52.4	34.489	34.1829	34.3368	35.1546	34.5047	34.3278
P68431;Q16695;Q6NXT2	HIST1H3A;HIST3H3	0.610484	-2.63816	1	33.8	22.0802	27.2569	26.5511	29.3771	28.5666	25.859
P62805	HIST1H4A	0.321461	0.0860494	11	58.3	35.4593	35.2175	35.154	35.3072	35.1242	35.1413
Q8IUE6	HIST2H2AB	0.0897816	0.0995299	1	35.4	29.5125	28.3583	28.4701	28.9675	28.5336	28.5413
Q16777;Q6FI13;A0A0U1RRH7;Q99878;Q96KK5;Q9BTM1;Q93077;Q7L7L0;P20671;P0C0S8;P04908	HIST2H2AC;HIST2H2AA3;HIST1H2AJ;HIST1H2AH;H2AFJ;HIST1H2AC;HIST3H2A;HIST1H2AD;HIST1H2AG;HIST1H2AB	0.193897	0.047994	2	55	35.1092	35.1629	35.2298	35.2926	35.0029	35.0625
Q71DI3	HIST2H3A	0.6906	-2.63433	1	33.8	21.4306	26.3533	24.578	28.1742	27.1953	24.8954
Q5TEC6	HIST2H3PS2	0.188365	-0.0898279	1	13.2	31.3328	31.6526	31.8557	31.8834	31.691	31.5362
Q13151	HNRNPA0	0.636125	-0.412939	2	11.8	24.7153	25.5192	25.612	25.8262	25.5983	25.6608
P09651;Q32P51	HNRNPA1;HNRNPA1L2	0.184599	-0.199132	10	39	29.4067	28.7772	28.3843	29.4868	29.1591	28.5196
P22626	HNRNPA2B1	0.106444	-0.0875689	13	40.8	29.3406	28.8923	28.814	29.4911	29.175	28.6434
P51991	HNRNPA3	0.281248	-0.0748208	11	35.4	29.7222	29.7936	29.7362	29.9728	29.8811	29.6226
Q99729	HNRNPAB	0.310539	0.458872	2	7.5	24.6863	25.0296	23.7935	24.9676	23.7945	23.3707
P07910;A0A0G2JPF8;P0DMR1;O60812;B7ZW38;B2RXH8;Q86SE5	HNRNPC	0.057124	-0.0165749	12	37.3	33.42	33.555	33.5638	33.3828	33.6897	33.5161
Q14103	HNRNPD	1.21467	-0.321557	6	18.3	27.9482	28.1066	27.8732	28.4305	28.3688	28.0934
O14979	HNRNPDL	0.381966	-0.150222	4	12.1	27.1325	27.1974	26.7327	27.2443	27.2557	27.0134
P52597	HNRNPF	0.450628	0.100538	10	50.1	29.9528	30.184	30.1844	29.8962	30.0352	30.0882
P31943	HNRNPH1	0.901371	0.10376	12	55.9	32.0961	31.9695	31.9705	31.8528	31.9683	31.9038
P55795	HNRNPH2	0.278304	0.13101	7	38.3	27.6264	28.0427	28.155	27.6224	27.9626	27.8461
P31942	HNRNPH3	0.136621	-0.966376	3	12.4	25.5894	19.0012	25.6656	26.0045	21.6124	25.5384
P61978	HNRNPK	0.297222	0.105577	11	33.9	29.6098	29.6852	29.9061	29.4066	29.6966	29.7812
P14866;M0QYT0	HNRNPL	1.13004	0.194106	16	44.1	29.641	29.7938	29.751	29.4101	29.5549	29.6385
P52272	HNRNPM	0.37865	0.17069	27	50	31.1483	31.1777	31.3402	30.7283	31.0767	31.3491
O43390	HNRNPR	0.497162	0.254235	5	15	26.8076	26.7208	26.5806	26.8407	26.3981	26.1074
Q00839	HNRNPU	0.602792	0.0978851	17	28.1	30.4329	30.5379	30.3696	30.2421	30.3932	30.4116
Q9BUJ2	HNRNPUL1	0.32157	0.258642	3	4.3	25.012	24.0734	24.7265	23.9921	24.4829	24.5609
Q1KMD3;H3BQZ7	HNRNPUL2;HNRNPUL2-BSCL2	1.1163	0.150835	18	33.9	29.3411	29.1654	29.2969	29.0503	29.1295	29.1711
Q5SSJ5	HP1BP3	3.14443	1.63567	2	5.1	23.0361	23.3204	23.2797	21.5875	21.8304	21.3114
P51659	HSD17B4	0.61859	0.17629	5	10.2	25.5299	25.2842	25.1594	25.0706	25.2827	25.0913
P08238;P07900;Q58FF6;Q58FF7	HSP90AB1;HSP90AA1	0.33419	-0.897471	3	5.2	23.4382	20.8547	24.4761	23.5371	24.3401	23.5843
P0DMV9;P0DMV8	HSPA1B;HSPA1A	0.111531	-0.0408815	13	55.7	31.2067	31.3945	31.5305	31.307	31.3426	31.6048
P11021	HSPA5	0.260069	-0.0853647	21	45.6	30.9029	31.0088	31.0089	30.8189	31.1131	31.2447
P17066;P48741	HSPA6;HSPA7	0.179233	1.77898	1	13.1	29.57	20.6159	28.3782	29.4279	22.3202	21.4791
P11142;P54652	HSPA8	0.583494	0.0560964	20	47.7	32.8847	33	32.9115	32.8328	32.8758	32.9194
P38646	HSPA9	0.0557669	-0.0480175	26	47.9	30.9855	31.6682	31.8302	31.2525	31.6576	31.7179
P04792	HSPB1	0.0119078	-0.0742505	1	8.3	26.331	25.8759	22.1177	21.733	26.1211	26.6933
P01857;P01860;P01859;P01861	IGHG1;IGHG3;IGHG2;IGHG4	1.00442	0.244392	2	4.5	36.1726	35.9906	35.8539	35.7094	35.8946	35.6799
A0A0B4J1U7	IGHV6-1	0.542573	2.48388	1	5.8	27.7918	27.7332	27.9096	27.1114	21.2932	27.5784
A0A0C4DH67;A0A0C4DH69;A0A075B6S5	IGKV1-8;IGKV1-9;IGKV1-27	0.724569	-0.314294	1	13.9	31.4884	32.0767	32.0065	32.2878	32.1828	32.0439
P06312	IGKV4-1	0.928365	0.4981	1	7.4	26.0612	25.4381	25.3058	25.2798	24.9645	25.0666
Q9H5V7	IKZF5	0.776168	2.00237	6	17.9	25.9604	25.7391	25.2247	21.3021	24.7626	24.8524
Q12905	ILF2	0.706156	0.23818	11	42.8	27.6502	27.6401	27.9466	27.4493	27.341	27.7321
Q12906;Q96SI9	ILF3	0.270057	2.11668	7	9.6	27.89	26.9709	20.2372	20.3341	21.5454	26.8686
Q16891	IMMT	0.353262	1.40145	3	8.7	25.0351	24.5458	20.6427	21.9923	20.4754	23.5516
Q9NQS7	INCENP	0.372237	0.917433	4	6	26.0031	24.6461	24.8192	25.6234	22.4447	24.648
Q68E01	INTS3	0.488016	-1.45894	2	3.6	23.553	19.168	20.7738	22.7176	22.9693	22.1849
Q86VI3	IQGAP3	0.493609	-0.927848	2	0.8	25.9055	26.3455	27.3292	26.1347	27.6929	28.5361
Q96ST2	IWS1	3.17446	0.553442	15	19.4	31.108	31.0027	30.9236	30.4241	30.5002	30.4496
Q14721	KCNB1	0.451172	-0.586983	1	2.2	24.5606	26.1766	26.0113	25.73	26.3135	26.4661
Q07666	KHDRBS1	0.317514	0.0580406	4	15.1	26.4603	26.4068	26.2724	26.2247	26.3894	26.3512
Q92945	KHSRP	0.699021	-0.994163	1	1.4	23.1113	21.2192	23.1845	23.4121	23.6622	23.4232
Q15397	KIAA0020	0.0401039	0.131646	4	13.7	20.6194	23.2012	23.8951	21.7354	22.1724	23.413
Q69YN4	KIAA1429	0.10009	-0.0630385	7	5.6	23.4238	23.9298	23.9547	23.6285	24.1143	23.7547
Q15058	KIF14	0.165812	-0.2256	1	1.4	24.3463	25.0385	25.6266	24.6111	25.2368	25.8403
O95235	KIF20A	0.257736	-0.750876	1	2	20.8484	21.9604	20.1447	19.6816	22.5923	22.9323
Q03164	KMT2A	0.0311317	0.0447578	5	2.3	24.7498	24.1822	24.117	24.7653	23.4237	24.7258
P52292	KPNA2	0.498612	-1.54355	4	10.8	25.0425	20.632	24.1642	24.7839	24.6662	25.0192
Q5T749	KPRP	0.256053	0.270765	3	7.1	25.5703	25.1784	25.324	24.4425	25.8326	24.9854
P05783	KRT18	0.208618	-0.427112	2	7.4	21.7608	23.9836	23.9155	23.9122	23.031	23.998
P35908	KRT2	0.0454496	0.0484441	1	66.4	31.5961	31.6024	30.8406	31.2572	31.7712	30.8654
Q9H9P8	L2HGDH	0.27545	-1.54683	1	1.9	22.7248	21.3134	27.1881	22.5184	26.968	26.3804
Q8WVC0	LEO1	5.10247	-5.51559	13	24.3	26.428	26.9972	26.5538	32.3109	32.0638	32.1511
P09382	LGALS1	0.721321	0.936053	2	17.8	24.1359	22.8779	23.4635	23.1557	21.631	22.8824
P02545;Q03252	LMNA	0.431405	0.116767	29	48.9	32.0742	31.7308	32.0572	31.8683	31.867	31.7766
P20700	LMNB1	0.135394	0.0508105	11	24.4	27.0513	26.6418	26.7833	26.8983	26.7655	26.6603
Q8WWI1	LMO7	0.403792	-0.17127	36	27.2	29.9256	30.2268	30.3445	30.0994	30.5449	30.3664
Q7Z4T9	MAATS1	0.490191	0.216519	2	3.3	26.5042	26.4173	26.1167	25.8733	26.4008	26.1145
P61326	MAGOH	0.476249	0.291074	1	44.5	26.1322	26.2088	26.6387	26.0604	25.6543	26.3918
Q96A72	MAGOHB	1.44504	0.385076	1	44.6	30.2526	30.4449	30.5222	30.1087	29.8329	30.1229
P27361	MAPK3	0.456391	2.99709	1	2.1	28.9317	29.6236	29.8144	28.6428	20.8652	29.8705
P43243	MATR3	0.351958	0.0719274	26	45.2	30.9777	31.1068	31.0039	30.8136	31.0674	30.9917
Q8IYB1	MB21D2	0.465692	-0.424815	6	17.5	25.4428	26.1875	26.8061	26.5842	26.5333	26.5933
P25205	MCM3	0.216171	-0.563086	5	7.3	22.6752	21.3091	23.867	23.3473	21.9056	24.2877
P33992	MCM5	0.365518	-0.684697	2	6.1	22.3661	22.5445	20.5533	22.8949	23.0258	21.5974
P33993	MCM7	0.203211	-0.145707	4	7	24.6437	24.5882	24.6776	24.4738	25.3317	24.5411
P55081	MFAP1	0.176559	-0.106653	3	12.8	24.4174	24.843	24.8432	24.5203	25.1393	24.764
Q7RTP6	MICAL3	0.0839353	0.506428	1	0.6	25.0989	25.8243	26.3743	25.0893	28.986	21.7029
P46013	MKI67	0.0810145	-0.0750103	15	9	26.9996	26.7623	26.6164	27.1526	26.2536	27.1971
P82664	MRPS10	0.253665	-0.253386	1	7	23.2043	23.3073	23.4358	22.8144	23.7702	24.123
Q92665	MRPS31	0.428489	-0.567826	1	6.1	22.4096	21.3855	21.9659	21.7161	22.3725	23.3758
Q9Y2R9	MRPS7	0.999549	-2.17776	1	5.4	20.7795	22.155	24.2756	24.4791	24.4787	24.7856
Q13330	MTA1	2.64	-3.47217	4	15.9	23.4404	22.603	21.8382	26.3647	25.7203	26.213
O94776	MTA2	0.990886	-3.96822	10	21.4	25.1448	20.441	26.6327	28.3271	28.165	27.6312
Q9Y6C9	MTCH2	0.0683715	0.122452	1	7.9	22.1058	22.7186	22.0948	21.1699	22.1666	23.2154
O75431	MTX2	0.0427251	0.112118	1	10.6	22.6633	21.3033	22.3513	20.5411	23.2772	22.1632
P60660;P14649	MYL6	0.511432	-0.194233	3	26.5	24.3475	24.0846	24.5337	24.3104	24.5986	24.6396
Q92614	MYO18A	0.0512653	-0.131739	3	1.9	22.8899	21.6179	20.7274	22.5548	20.6352	22.4405
Q09161	NCBP1	0.143728	0.125186	18	36.2	28.1835	28.811	28.8623	28.0933	28.4697	28.9182
P52298	NCBP2	0.440701	0.775669	3	22.4	24.4696	23.4179	23.3716	24.2115	21.9318	22.7888
Q9HCD5	NCOA5	0.591693	0.94801	4	12.8	25.4185	23.6628	24.3336	24.5025	22.8497	23.2187
Q9BTX1	NDC1	0.36773	-0.270112	10	26.4	27.8161	28.65	28.5968	28.3925	28.8975	28.5833
P08651;O00712;Q14938;Q12857	NFIC	0.134023	0.0718581	10	35.6	27.6148	27.5557	27.7191	27.765	27.734	27.175
Q8NEJ9	NGDN	0.0757394	0.165763	1	5.7	21.5043	20.6003	22.9	21.5334	20.829	22.1449
Q9NX24	NHP2	0.51031	-1.11411	2	17.6	24.2448	21.5956	24.2173	25.1914	24.2916	23.9172
P55769	NHP2L1	0.0768476	0.10136	1	9.4	25.3207	25.165	24.9097	24.7017	24.4722	25.9174
O15226	NKRF	1.02777	0.459154	7	13.8	26.8467	26.2986	26.7094	26.3579	25.9147	26.2046
Q9H6R4	NOL6	0.124036	0.26808	1	1.4	21.7607	20.7736	22.986	22.4446	20.8619	21.4096
Q15233	NONO	0.374925	0.168077	6	16.6	26.1353	25.5645	25.62	25.6579	25.6484	25.5092
O00567	NOP56	0.0652545	-0.122021	1	2.9	22.3593	22.5801	20.9553	21.6667	21.6944	22.8997
Q9Y2X3	NOP58	0.0851774	0.142245	3	8.3	21.5101	21.1231	22.8861	21.216	22.075	21.8016
P06748	NPM1	0.0767856	0.040575	7	37.1	27.6225	27.353	27.0994	27.453	27.3969	27.1032
O95478	NSA2	0.497198	0.283389	4	17.3	25.5596	25.8353	26.0045	25.9264	25.2156	25.4072
Q08J23	NSUN2	0.112718	-0.123894	4	7	23.8681	23.2753	22.5485	23.5216	23.1344	23.4076
O43809	NUDT21	0.0566887	0.0386734	1	7.5	23.3886	23.6446	23.5836	23.0607	23.7824	23.6577
Q14980	NUMA1	0.306131	-0.103423	27	18.5	28.2673	28.3813	28.5301	28.3772	28.3861	28.7256
O75694	NUP155	0.75359	-0.260272	21	23.2	28.2823	28.6252	28.4906	28.7072	28.949	28.5227
Q8TEM1	NUP210	1.96559	-1.5821	1	1	22.0374	22.6828	21.6068	23.3769	23.9078	23.7886
Q8NFH5	NUP35	0.0775397	-0.0399704	13	67.5	32.8033	33.2724	33.2249	32.9358	33.2714	33.2133
O15294	OGT	0.00047029	-0.0014178	1	1.9	22.9998	23.13	20.5529	22.3594	21.2831	23.0444
Q8NGY9	OR2L8	0.2854	1.4916	1	6.7	27.5079	27.5223	27.4402	27.68	21.8091	28.5064
Q8N7H5	PAF1	4.12389	-5.91313	21	52.4	27.7412	26.7675	26.6617	32.8262	32.9633	33.1202
P09874	PARP1	0.253648	-0.190064	4	5.2	24.2344	24.0775	24.4326	23.9468	24.9135	24.4544
Q15365	PCBP1	0.213567	0.0452328	5	28.9	27.1978	27.4281	27.3311	27.1804	27.3006	27.3402
Q15366;P57721	PCBP2;PCBP3	0.473627	0.402864	3	19.2	25.5929	25.6174	26.0983	24.7335	25.8447	25.5219
O94913	PCF11	0.0227828	-0.0804278	3	2.4	23.9415	20.216	23.1773	22.2172	23.1566	22.2023
P22061	PCMT1	0.157199	-0.0736783	6	38.3	27.5057	28.0402	28.0031	27.906	27.8755	27.9885
Q96MG8	PCMTD1	1.00084	0.362401	5	18.5	27.1308	27.1547	27.4062	26.6947	26.7532	27.1566
Q9NV79	PCMTD2	0.0505959	0.0507711	4	14.1	24.3824	24.8617	25.1978	24.2642	25.0548	24.9706
Q96HS1	PGAM5	0.247126	0.0965373	16	64.7	30.6779	30.3154	30.1627	30.2424	30.3145	30.3094
P35232	PHB	0.0136055	0.0139154	4	21	25.0332	24.9927	24.9419	25.175	24.3176	25.4335
Q99623	PHB2	0.0423739	-0.0703767	2	7.7	24.4909	22.7909	23.1052	23.7863	23.0983	23.7136
Q92576	PHF3	0.944203	-0.988527	18	14.8	26.2942	25.3491	25.4715	27.3846	26.0362	26.6596
Q8WWQ0;Q6RI45;Q9NSI6	PHIP	1.12488	0.46111	28	23	29.712	29.1358	29.5052	29.1311	28.8129	29.0258
Q9P1Y6	PHRF1	1.338	-0.107828	31	29.2	31.5224	31.4506	31.4007	31.5783	31.5394	31.5795
O43660	PLRG1	0.0255443	0.00769424	3	9.1	24.601	24.4365	24.4004	24.6303	24.3777	24.4068
Q9H307	PNN	0.307339	0.21465	20	29.7	31.1081	30.3103	30.7412	30.8266	30.2658	30.4231
Q9BY77	POLDIP3	0.182404	0.113054	7	25.7	27.3135	26.9767	27.1774	27.3827	26.6451	27.1007
P24928	POLR2A	1.09669	0.096681	111	65.3	37.8145	37.9202	37.822	37.766	37.7902	37.7104
P30876	POLR2B	0.0136843	-0.00597254	73	68	36.9022	37.3549	37.2585	37.1012	37.2516	37.1807
P19387	POLR2C	0.232762	-0.143286	17	81.8	34.8914	35.6353	35.4813	35.3295	35.619	35.4894
O15514	POLR2D	0.136076	-0.0208359	8	73.9	33.9074	33.9819	34.0151	33.8965	34.0459	34.0247
P19388	POLR2E	0.565475	0.256739	13	75.2	35.1974	34.7084	34.5925	34.6581	34.6528	34.4172
P61218	POLR2F	0.560637	-0.482096	4	42.5	31.3284	32.3819	32.4169	32.5178	32.7604	32.2953
P62487	POLR2G	0.0505025	-0.0194829	11	88.4	34.5787	34.8063	34.8433	34.5556	34.8769	34.8543
P52434	POLR2H	0.0397012	-0.0136503	8	76	34.3541	34.6599	34.4171	34.542	34.5787	34.3514
P36954	POLR2I	0.0942896	0.0342903	6	72.8	34.3388	34.613	34.7297	34.436	34.5061	34.6366
P52435;Q9H1A7;H0Y980	POLR2J;POLR2J3	1.03667	0.192749	1	73.5	33.991	33.988	33.7954	33.6491	33.8453	33.7017
P53803	POLR2K	0.0117395	-0.0201035	3	44.8	30.8742	31.4302	31.841	32.2657	31.3741	30.5658
P62875	POLR2L	0.37969	-0.783363	5	85.1	31.0194	33.6435	33.0436	33.5795	33.8077	32.6693
Q99575	POP1	0.318349	-0.654199	6	10.8	24.1514	23.117	24.4057	25.8955	23.3292	24.4119
P62937	PPIA	0.0845619	-0.0464592	4	22.4	23.8768	24.3266	24.4576	24.1308	24.4183	24.2512
Q13427	PPIG	0.0167755	0.0515315	3	4.6	25.403	22.4522	24.7223	24.9891	23.2797	24.1541
O43447	PPIH	0.273218	0.0832647	2	19.8	22.9368	22.7712	23.0801	22.7341	22.795	23.0093
Q9Y3C6	PPIL1	2.02688	0.816168	2	18.7	25.4412	25.2806	25.7476	24.7414	24.463	24.8165
P36873;P62136;P62140	PPP1CC;PPP1CA;PPP1CB	0.990843	-0.398628	3	15.2	23.8435	23.8853	23.7876	24.2952	23.8894	24.5277
Q06830;Q13162;P32119	PRDX1	0.515784	0.178729	5	31.7	26.2442	26.4593	26.1423	25.8921	26.3074	26.1101
Q99873	PRMT1	0.419591	0.996563	4	15.5	25.6991	25.6345	25.51	25.4948	22.6024	25.7566
Q9UMS4	PRPF19	0.62358	0.267295	11	45.6	28.5445	28.2988	28.5716	27.8838	28.2556	28.4736
Q8NAV1	PRPF38A	0.222207	0.663349	2	5.1	24.1519	24.8972	21.5612	24.0001	22.0803	22.5399
O43172	PRPF4	0.905507	-2.5466	4	10	19.5097	21.634	23.9802	24.722	23.97	24.0717
Q13523	PRPF4B	0.266752	0.799708	1	1.3	22.1795	21.1877	23.253	19.3489	22.1832	22.689
O94906	PRPF6	0.325076	0.211234	6	7.9	25.2819	24.6411	24.6397	24.96	24.5203	24.4487
Q6P2Q9	PRPF8	0.145198	-0.043656	54	32.5	29.5649	29.3734	29.6945	29.5309	29.5221	29.7107
P28066	PSMA5	0.0495964	0.0868956	2	15.8	24.3833	23.5211	24.932	24.1969	23.4287	24.9502
P62191	PSMC1	0.69921	0.741525	1	3.4	24.0369	23.4289	22.5355	22.8038	22.7986	22.1744
P43686	PSMC4	1.47042	-1.27611	1	4.3	22.1774	21.2625	20.8307	22.6671	22.6044	22.8274
Q99460	PSMD1	0.269705	0.953327	4	7.3	24.3698	21.35	24.1396	21.536	24.3761	21.0873
O00231	PSMD11	0.453429	0.308037	2	5.7	23.8168	23.1892	24.1169	23.5211	23.1908	23.4868
Q13200	PSMD2	0.768961	-0.345463	3	5	24.4936	24.5221	25.113	24.9833	25.1383	25.0435
P26599;O95758	PTBP1	0.48747	0.147926	7	23.9	26.7321	26.7416	26.6768	26.5571	26.3489	26.8007
Q96EY7	PTCD3	1.048	-0.754501	3	8.3	22.9537	22.2565	22.017	22.7871	23.3613	23.3423
Q9UKM9	RALY	0.85696	0.23552	9	28.4	31.163	30.8082	30.8533	30.6164	30.6756	30.8259
Q09028	RBBP4	2.28121	-1.66659	5	29.4	26.3764	25.4311	26.0282	27.8466	27.4409	27.5479
Q16576	RBBP7	2.09458	-4.34367	6	32.2	27.7486	25.2537	24.9544	30.2922	30.2949	30.4006
P98175;P52756;P78332	RBM10	0.858428	0.317874	12	16.1	27.5538	27.6965	28.0665	27.4007	27.6105	27.3519
Q8IXT5	RBM12B	0.207882	0.104717	9	10.7	26.9472	26.657	26.8717	26.7849	26.3914	26.9854
Q96PK6;A0A0A0MSL8	RBM14	0.541101	0.237908	8	19.6	28.3808	28.006	27.7808	27.6599	27.8471	27.9468
Q96T37	RBM15	0.442075	1.24164	5	6.6	25.714	24.6358	24.3652	21.3993	24.8872	24.7036
Q96I25	RBM17	0.632884	0.440469	6	19.2	26.9919	26.7661	27.1353	26.5074	26.0221	27.0424
P49756	RBM25	0.250294	0.243153	2	3.1	23.5851	22.5057	22.9116	23.1346	22.367	22.7714
Q14498;Q86U06	RBM39	0.698868	0.6073	5	11.5	25.4243	24.8417	25.3932	24.7136	23.9654	25.1583
Q8IUH3	RBM45	0.203138	0.313812	1	2.7	22.3391	21.2488	22.6051	20.9109	22.3143	22.0264
Q9Y5S9	RBM8A	1.33971	0.313063	8	71.3	29.7361	29.8384	30.027	29.6777	29.4413	29.5432
P38159;Q96E39;O75526;Q8N7X1	RBMX;RBMXL1	0.0722508	0.143316	10	28.4	30.0941	28.4481	28.7214	29.884	28.3756	28.574
O94762	RECQL5	0.58586	-0.189176	14	21.5	27.4592	27.7523	27.7007	27.6589	28.0397	27.7812
O60673	REV3L	0.0665184	-0.172183	2	1	32.9117	35.4275	35.2387	34.1748	34.4356	35.4841
Q8N1G1	REXO1	0.0437442	0.172426	1	1.1	22.8224	19.5965	22.064	21.5525	19.612	22.801
Q99496;Q06587	RNF2;RING1	2.36441	2.43902	1	4.2	23.4252	24.0543	24.4239	20.9282	21.8152	21.8429
O60942	RNGTT	1.05807	0.939274	7	14.1	24.8541	25.1157	23.9211	24.033	23.32	23.72
Q15287	RNPS1	0.297564	-0.146666	5	21.6	29.3771	29.5982	30.0426	29.8588	29.8623	29.7367
Q8IXW5	RPAP2	0.884471	0.177855	12	27.3	27.4468	27.2944	27.4823	27.3298	27.2744	27.0858
P27635;Q96L21	RPL10;RPL10L	0.851871	-1.69167	3	22	21.1128	23.9146	23.7359	24.9336	24.5792	24.3255
P62906	RPL10A	1.10652	-0.32644	4	24	26.6262	26.5416	26.5923	27.1862	26.7766	26.7767
P62913	RPL11	0.407088	-0.225192	3	20.2	27.1977	27.0234	26.8042	27.275	26.8592	27.5666
P30050	RPL12	0.139467	-0.0706749	5	45.5	26.7642	26.327	26.6514	26.396	26.709	26.8496
P26373	RPL13	0.905142	0.194428	2	10.9	26.5425	26.7674	26.4332	26.3481	26.406	26.4056
P40429	RPL13A	2.51987	0.552645	2	11.3	25.5299	25.8058	25.7434	25.1002	25.1685	25.1526
P50914	RPL14	0.205288	-0.224181	2	10.2	24.1969	25.4549	25.455	25.3522	25.2069	25.2202
P61313	RPL15	0.0554971	0.0663357	3	14.7	25.7499	26.4149	25.9492	25.255	26.2357	26.4243
A0A0A6YYL6;P18621	RPL17-C18orf32;RPL17	0.399735	-0.84188	2	14.9	21.7538	24.2212	24.4559	24.7208	24.2631	23.9727
Q07020	RPL18	0.171133	0.0904751	3	18.6	26.854	26.3829	26.1801	26.3604	26.3973	26.3879
Q02543	RPL18A	0.0855598	0.745633	3	15.9	27.3204	27.3784	21.2027	26.3056	27.3876	19.9713
P84098	RPL19	0.863839	0.296395	2	13.3	27.018	27.0112	27.0548	26.4261	26.8078	26.9608
P83731	RPL24	0.465968	0.252474	1	5.1	24.7224	25.0391	24.3434	24.3532	24.306	24.6883
P61353	RPL27	0.42719	1.85823	3	20.6	26.352	25.453	25.7424	26.2498	20.3468	25.3762
P46776	RPL27A	0.213962	0.117657	2	14.2	26.6687	26.2073	26.3447	26.0943	26.1582	26.6151
P39023	RPL3	0.811357	-0.437084	5	19.9	26.4686	26.5733	27.2502	27.2918	27.1709	27.1407
P62888	RPL30	0.437319	-0.0922368	2	24.3	26.1286	26.4092	26.258	26.2808	26.3762	26.4155
P62910	RPL32	0.262896	-0.0775852	2	20	25.5161	25.2621	25.5142	25.6598	25.3777	25.4876
P36578	RPL4	0.550226	-0.126501	7	18.7	27.6095	27.5508	27.654	27.5997	27.673	27.9212
P46777	RPL5	0.0618334	-0.170364	4	18.2	25.8352	24.73	25.5345	27.3223	24.8106	24.4778
Q02878	RPL6	1.08734	-0.257248	7	27.4	27.1319	27.4153	27.3458	27.5846	27.6611	27.4191
P18124	RPL7	0.654107	0.112475	6	31.9	28.1736	28.2028	28.0956	27.9599	27.9891	28.1857
P62424	RPL7A	0.0530221	-0.0104694	7	30.1	28.5691	28.6951	28.624	28.5625	28.6052	28.7519
P62917	RPL8	0.0549851	-0.0156104	2	16.3	26.9744	27.2348	26.9901	27.0044	27.175	27.0667
P32969	RPL9	0.210258	0.311897	2	15.1	24.2224	23.9143	24.5553	24.6415	22.8526	24.2622
Q8NHW5;P05388	RPLP0P6;RPLP0	0.00893603	-0.00471751	6	25.2	27.4299	27.1778	26.9379	27.3696	27.1647	27.0254
P05386	RPLP1	0.365111	-0.240345	3	74.6	26.468	27.3067	27.1907	27.3132	27.309	27.0644
P05387	RPLP2	0.479771	-0.379163	4	69.6	27.416	27.3806	28.3623	27.9554	28.0032	28.3378
Q96P16	RPRD1A	0.952675	0.0889638	14	70.2	33.3802	33.473	33.3348	33.3384	33.2969	33.2858
Q9NQG5	RPRD1B	0.480188	-0.129625	11	55.2	32.4571	32.5131	32.3061	32.3587	32.6236	32.6829
Q5VT52	RPRD2	0.505296	0.118176	49	56.8	32.68	32.7505	32.8167	32.4474	32.6841	32.7612
P62280	RPS11	0.307499	-0.897959	3	17.1	25.6508	21.9101	25.2542	25.3628	25.0981	25.048
P25398	RPS12	0.452618	0.171834	5	48.5	27.6555	27.7653	27.9698	27.7749	27.3553	27.7448
P62841	RPS15	0.771076	-1.91142	2	21.4	21.6599	20.8893	21.4968	24.1545	24.5864	21.0393
H3BN98;P62244	RPS15A	0.953566	-1.69492	2	9.7	23.506	20.962	23.3672	24.2043	24.5079	24.2078
P62249	RPS16	0.213099	0.15599	4	28.1	26.546	26.0365	26.6517	26.4857	25.8334	26.4472
P62269	RPS18	1.64921	-0.411144	2	13.2	25.6725	25.3467	25.6139	25.919	25.8865	26.061
P39019	RPS19	0.805562	0.366569	3	21.4	26.973	26.3041	26.6384	26.4322	26.1504	26.2332
P62266	RPS23	0.00905011	0.00846291	4	42	26.9763	26.0004	26.1358	26.4272	26.2922	26.3678
P62847	RPS24	0.569895	-1.68395	1	11.3	25.0891	20.7134	21.9025	24.3343	23.9767	24.4458
P62851	RPS25	1.5164	0.51074	2	14.4	25.8998	25.7418	25.9732	25.604	25.1195	25.3592
P62979;P62987;P0CG47;P0CG48	RPS27A;UBA52;UBB;UBC	1.00536	-0.331484	6	48.1	32.122	32.2888	32.2949	32.2789	32.7041	32.7172
P62857	RPS28	0.325793	-0.790925	1	17.4	25.1404	21.9867	24.7459	24.7712	24.9197	24.5548
P23396	RPS3	0.308704	-0.221578	8	42	26.7468	26.125	26.0587	26.8138	26.1597	26.6217
P61247	RPS3A	0.748002	-0.235197	2	8.7	25.1406	25.0569	25.3357	25.5781	25.4773	25.1834
P62701;Q8TD47;P22090	RPS4X;RPS4Y2;RPS4Y1	0.18337	0.104543	4	16.7	26.2317	26.7174	25.9837	26.2384	26.2303	26.1504
P46782	RPS5	0.161686	-0.0760199	4	22.5	26.5396	26.4685	26.5973	26.6855	26.2819	26.8661
P62753	RPS6	0.582309	0.109242	5	22.9	28.3554	28.3841	28.3942	28.1033	28.3423	28.3603
P62241	RPS8	0.0706571	0.0407066	9	51	28.9024	29.2286	29.1009	28.8061	28.9171	29.3865
P46781	RPS9	0.00781272	-0.00489871	6	25.8	28.4535	28.4273	28.8347	28.2662	28.6767	28.7873
O76021	RSL1D1	0.934384	0.248332	10	29.4	30.1524	30.0186	29.8145	29.897	29.6503	29.6933
Q9Y3I0	RTCB	0.617521	-1.69028	3	8.1	21.022	21.1766	19.777	20.1081	23.8958	23.0426
Q9Y265	RUVBL1	0.410562	0.26522	8	28.5	27.3135	27.2417	27.8411	26.9858	27.0171	27.5978
Q9Y230	RUVBL2	0.247297	0.0878156	8	21.4	27.3584	27.2364	27.705	27.3566	27.3364	27.3434
P31949	S100A11	0.856596	2.822	1	10.5	25.7713	25.9658	21.7229	20.3528	22.2489	22.3923
Q15424	SAFB	0.472746	-0.158258	10	24.4	28.2373	28.0808	28.3304	28.1329	28.5543	28.4361
Q14151	SAFB2	0.0936669	0.0366898	13	28.4	30.1733	29.7079	29.9265	29.9719	29.8851	29.8407
P10523	SAG	0.497137	-2.82857	1	1.7	27.2112	27.81	20.1423	27.2401	28.2914	28.1178
O00422	SAP18	0.0565925	-0.258444	5	33.3	27.4357	22.3409	25.2483	26.3579	24.5161	24.9263
O43290	SART1	0.908643	-1.12745	2	4	21.4079	23.3175	22.3179	23.2227	23.8161	23.3869
Q9H7N4	SCAF1	0.768718	0.318384	23	22	32.1535	31.585	31.6348	31.4792	31.5692	31.3697
Q99590	SCAF11	0.735719	0.184561	32	29.8	33.1193	32.7386	32.8344	32.7022	32.6989	32.7374
O95104;Q9UPN6	SCAF4	0.203349	-0.155419	7	10	25.8744	25.041	25.0891	25.7026	25.2933	25.4749
P55735	SEC13	0.0466735	-0.192621	1	8.1	22.9209	20.6638	24.3897	23.294	21.1079	24.1504
P35237	SERPINB6	0.31526	-2.98123	1	4	32.9979	33.4632	21.7244	32.6007	33.0809	31.4476
Q9BYW2	SETD2	0.379013	-0.845762	13	6.7	26.3807	23.4103	25.5488	26.574	25.7043	25.5987
Q7Z333	SETX	0.0480621	0.0277119	11	6.5	25.9913	25.9219	25.7236	26.1906	25.5746	25.7885
Q15637	SF1	1.6066	0.669088	1	2	22.0259	21.4892	21.9919	21.3076	21.033	21.1591
Q15459	SF3A1	0.122368	0.056804	16	30.4	28.206	27.9792	28.4738	28.0245	28.1291	28.335
Q12874	SF3A3	0.459282	-0.0696538	7	17.2	26.8709	26.9287	27.0774	26.9933	27.0225	27.0702
O75533	SF3B1	0.530594	0.0986678	22	29	28.5405	28.5397	28.74	28.5626	28.5484	28.4132
Q13435	SF3B2	1.10029	0.559354	12	21.8	28.2442	28.6707	28.7109	28.098	27.6174	28.2324
Q15393	SF3B3	0.749941	0.165839	18	20.6	28.4653	28.1993	28.4622	28.2943	28.1198	28.2151
Q15427	SF3B4	0.235712	0.526637	2	10.1	24.1541	23.4386	23.1326	23.5057	24.1923	21.4474
Q9BWJ5	SF3B5	0.285975	1.48433	2	27.9	20.5978	24.9993	25.1514	21.4746	19.9245	24.8964
P23246	SFPQ	0.41682	0.238849	4	10.7	25.3368	25.1157	25.6946	24.9331	25.4936	25.0037
P63208	SKP1	0.196974	-0.582822	1	7.4	21.1499	23.2119	22.8332	24.687	22.8311	21.4253
P53007	SLC25A1	0.0478501	0.0452334	3	11.3	25.9785	25.2331	24.9338	25.2987	25.5111	25.2
Q9UBX3;B4DLN1	SLC25A10	0.110405	-0.248217	3	17.4	24.5722	24.3357	23.4501	25.3796	22.9299	24.7931
Q9UJS0	SLC25A13	0.158135	-0.0959396	6	15.4	25.431	25.6608	25.3182	25.4829	25.9532	25.2618
Q00325	SLC25A3	0.110689	-0.164981	3	8.6	23.0507	21.8243	23.2598	22.3107	23.3376	22.9815
Q9H2D1	SLC25A32	1.62514	0.294043	1	5.7	34.0412	34.1081	34.2712	33.9318	33.8354	33.7712
P05141;Q9H0C2	SLC25A5	0.0795902	0.0393136	3	32.6	27.9851	28.4328	28.3996	28.4111	28.2157	28.0727
P12236;P12235	SLC25A6;SLC25A4	0.894312	0.188688	4	44.6	29.9502	29.7656	29.9345	29.6264	29.8516	29.6062
Q9NWH9	SLTM	0.492935	1.52579	4	7.3	25.5508	24.1436	25.3669	24.8097	20.9446	24.7296
O60264;P28370	SMARCA5	0.154646	-0.0597248	19	20.4	28.6137	28.5928	28.9048	28.947	28.5888	28.7546
O75643	SNRNP200	0.584636	0.148385	37	25.1	29.6985	29.4518	29.8265	29.4941	29.4743	29.5633
Q96DI7	SNRNP40	0.249496	0.265731	5	22.4	26.0406	25.9417	25.0847	25.917	25.45	24.9027
P08621	SNRNP70	1.9294	0.403262	9	22.2	28.3817	28.4251	28.6499	28.1366	28.0066	28.1038
P09012	SNRPA	0.310092	-0.813702	3	13.5	22.5953	23.8308	20.8788	21.9986	24.1393	23.6082
P09234	SNRPC	1.17405	0.2593	2	18.9	27.2575	27.2717	27.0427	27.0697	26.823	26.9013
P62314	SNRPD1	0.787105	-0.573389	4	54.6	26.5872	27.2528	26.7747	27.3098	27.9681	27.0569
P62316	SNRPD2	1.29056	0.281406	5	48.3	28.5509	28.4341	28.2748	28.0474	28.261	28.1072
P62318	SNRPD3	1.22946	0.157505	4	47.6	28.9228	28.9528	28.9782	28.854	28.6778	28.8495
P62304	SNRPE	0.320011	0.138572	3	52.2	26.3159	26.3435	26.6816	26.3897	26.0485	26.4872
P62306	SNRPF	0.790564	0.460778	3	34.9	27.9159	27.0658	27.2585	27.0796	26.9694	26.8089
P62308;A8MWD9	SNRPG;SNRPGP15	0.146561	0.111845	3	26.3	26.6865	26.2011	25.9157	26.3756	26.2775	25.8147
P63162;P14678	SNRPN;SNRPB	0.0117364	-0.00755882	4	18.8	27.6498	27.5774	28.0392	27.7044	27.5253	28.0593
Q13573	SNW1	0.52265	0.381443	7	17.9	26.045	25.2794	26.2493	25.643	25.2304	25.556
P18583	SON	0.653415	0.274139	11	6.1	27.5441	27.189	27.2342	27.1549	26.7456	27.2443
Q96T58	SPEN	0.853091	1.19561	8	3.1	25.5966	23.7617	24.5286	24.1458	22.8713	23.2829
Q13813	SPTAN1	0.22313	-0.795784	2	1.3	20.1254	24.6648	22.8021	24.1707	23.1785	22.6303
Q01082	SPTBN1	0.463006	-3.46076	4	2.7	28.5952	19.6269	20.684	27.7824	23.3224	28.1836
Q68D10	SPTY2D1	0.979339	0.928966	8	18.2	27.0674	26.0716	26.4742	26.0934	24.9593	25.7736
P49458	SRP9	0.546972	0.387847	1	12.8	23.7688	24.2218	24.8228	24.0206	23.8512	23.7782
Q9UQ35	SRRM2	1.12536	0.485217	20	11.5	28.6649	28.1697	28.8354	28.1349	28.0123	28.0671
Q07955	SRSF1	0.233379	0.217957	7	30.2	28.4097	27.8897	27.614	28.2081	27.2342	27.8173
O75494;Q8WXF0	SRSF10	0.0154774	-0.0113246	8	28.2	28.6124	28.3268	28.5709	28.8302	28.636	28.0778
P84103	SRSF3	0.725039	0.0983391	3	25.6	28.2242	28.1408	28.1927	28.1945	28.0689	27.9993
Q13247;Q08170	SRSF6;SRSF4	0.0731353	0.193933	5	20.3	27.9742	26.4228	26.5895	28.3615	26.233	25.8101
Q16629	SRSF7	0.347237	0.288146	7	32.4	29.4812	28.8629	29.4933	29.5113	28.5815	28.8801
Q9BRL6	SRSF8	0.0480821	0.100138	1	5.3	23.611	21.7816	22.0861	23.2192	22.2142	21.7449
Q13242	SRSF9	0.258619	0.222868	11	51.1	29.3299	28.3023	29.2762	28.856	28.5946	28.7892
Q08945	SSRP1	0.24647	-0.914501	4	10.4	25.3081	20.735	24.8595	24.3838	24.9237	24.3386
P53999	SUB1	0.710234	0.865762	2	17.3	24.7905	23.3643	25.0673	23.3832	23.3456	23.896
Q8IX01	SUGP2	0.164128	0.59513	2	2.1	22.0927	24.533	23.2862	23.5997	20.3917	24.1352
Q9Y5B9	SUPT16H	0.331248	0.591217	3	3.7	24.8404	24.4151	24.853	24.6559	22.683	24.9959
P63272	SUPT4H1	2.24597	0.678581	3	34.2	28.9635	28.9675	29.0045	28.0875	28.2923	28.5199
O00267	SUPT5H	1.39305	0.380726	37	45.3	32.6424	32.5426	32.8416	32.1149	32.3488	32.4207
Q7KZ85	SUPT6H	1.16717	0.187223	94	63.5	35.4481	35.5123	35.5867	35.2152	35.3337	35.4364
O95926	SYF2	0.0114709	-0.0517794	1	11.5	20.831	21.8538	22.8852	22.9307	23.5919	19.2027
O60506	SYNCRIP	0.532511	-1.39593	1	6.4	20.0602	23.5372	21.9859	23.6171	24.0105	22.1434
Q92804	TAF15	0.528001	1.34749	2	6.1	26.1978	26.5203	25.3498	22.5411	25.678	25.8062
Q9HCD6	TANC2	3.21828	2.18216	4	2.7	25.0169	25.0103	24.5072	22.4689	22.9459	22.5732
Q13148	TARDBP	0.583053	0.393174	7	32.4	25.9066	25.253	25.2723	25.3941	25.176	24.6822
Q8IV04	TBC1D10C	0.340922	2.5408	1	2	29.95	23.5401	28.662	29.167	24.4108	20.9521
Q9BZK7;Q9BQ87;O60907	TBL1XR1;TBL1Y;TBL1X	0.644318	0.806361	2	8	20.668	21.1446	22.3412	20.6925	20.9744	20.0679
P23193;Q15560	TCEA1	0.376798	0.212484	4	16.9	25.2405	24.7117	25.3481	25.1507	24.7514	24.7607
Q15369	TCEB1	0.226291	-0.272498	4	35.7	27.3332	26.5757	26.2914	26.9319	27.6524	26.4336
Q15370	TCEB2	0.0477318	0.13098	1	6.8	23.3469	23.5243	21.9759	23.3695	23.848	21.2367
Q9Y4R8	TELO2	0.222101	-0.214754	1	0.8	27.363	27.7766	26.8089	28.032	27.335	27.2258
P02787;CON__Q2HJF0	TF	0.204757	0.844175	4	8.2	24.6603	25.0291	25.4682	25.594	21.0653	25.9657
P02786	TFRC	0.38064	0.24654	8	14.2	26.4463	26.7353	27.1617	26.2858	26.4439	26.8741
Q08188	TGM3	0.845669	-1.47472	2	4.8	22.1565	21.257	23.5406	23.048	23.6881	24.6423
Q96FV9	THOC1	0.48486	0.331463	13	26.5	28.2323	28.0234	28.8795	27.8877	27.9096	28.3435
Q8NI27	THOC2	0.57016	0.324523	21	19.1	28.5122	28.3339	28.8765	28.3779	27.864	28.5071
Q96J01	THOC3	0.409584	0.220332	9	41.3	27.4947	27.1399	27.8711	27.4133	27.1165	27.3148
Q13769	THOC5	0.3487	0.201745	12	29	27.8222	27.8681	28.5485	27.8768	27.7919	27.9648
Q86W42	THOC6	0.068627	0.0556431	10	47.8	26.8991	27.2227	27.7846	27.1141	27.1492	27.4762
Q6I9Y2	THOC7	0.458494	-0.35407	5	35.3	26.7725	26.1155	27.1222	27.2703	27.0639	26.7381
Q9Y2W1	THRAP3	1.22236	0.574612	24	28.9	32.1777	31.5745	31.6626	31.4498	31.0572	31.1839
Q01085;P31483	TIAL1	0.445014	1.82301	6	22.4	24.6404	24.6619	26.4324	25.3613	20.1244	24.78
O14925;Q5SRD1	TIMM23;TIMM23B	1.81106	0.649493	3	32.5	24.8162	24.9386	24.5114	23.9104	24.2075	24.1999
Q9NS69	TOMM22	0.08137	0.232046	1	8.5	23.5159	23.5905	22.0134	23.1795	21.1558	24.0884
P11387;Q969P6	TOP1	0.314104	-0.117829	16	22.6	29.1053	29.3838	29.2055	29.0934	29.4383	29.5164
P11388	TOP2A	0.363295	-0.101038	23	26.5	28.9871	29.0629	29.251	29.2286	29.0414	29.3341
Q02880	TOP2B	0.293332	0.611039	1	5.8	22.5837	20.8122	22.3315	21.1338	20.2865	22.4739
Q13595	TRA2A	0.58059	0.292299	4	18.1	28.944	28.4864	28.9693	28.7745	28.2199	28.5284
P62995	TRA2B	0.00360939	-0.00309308	10	38.5	29.9129	30.3467	30.8504	30.4757	30.409	30.2346
P19474	TRIM21	0.132852	-0.184404	2	4	23.6583	25.0569	25.1486	24.5242	24.7839	25.1089
Q13263	TRIM28	0.588328	0.479453	6	12.6	26.4876	26.9402	26.5385	25.6012	26.1667	26.76
Q7Z2W7	TRPM8	0.863813	0.399765	1	0.7	30.3454	29.7025	29.7981	29.7065	29.4738	29.4663
Q9Y4A5	TRRAP	0.324219	0.278612	2	0.6	23.5318	22.8837	23.198	23.2028	22.328	23.2469
Q9UNY4	TTF2	1.15316	0.46922	16	18.9	27.3351	26.9442	26.9971	26.505	26.4486	26.9152
Q71U36;Q13748;Q6PEY2	TUBA1A;TUBA3C;TUBA3E	0.690409	0.21736	0	52.5	25.3678	25.6116	25.643	25.2433	25.1788	25.5483
P68363;Q9H853;A6NHL2	TUBA1B	0.0235844	-0.0161616	0	55.7	30.3819	30.8198	31.0246	30.5528	30.7269	30.995
Q9BQE3	TUBA1C	0.55204	-1.64395	1	47.4	20.8506	24.3981	25.1065	24.9572	25.1201	25.2099
P07437;Q9BVA1;Q13885	TUBB;TUBB2B;TUBB2A	0.290022	-0.118616	4	55	30.2486	30.2517	30.672	30.3524	30.523	30.6528
P68371;P04350	TUBB4B;TUBB4A	0.0739585	0.0512447	3	52.6	27.6551	27.7907	28.1663	27.4683	27.8732	28.1169
Q3ZCM7	TUBB8	0.520911	-0.704351	1	17.3	24.8615	26.2582	26.6557	26.4085	26.3739	27.1061
P10599	TXN	0.977483	0.329987	2	21	26.3717	26.1587	26.6934	26.1322	26.0713	26.0303
P0DN76;Q01081;M0R2N4;Q8WU68	U2AF1	0.498874	-0.490891	4	22.1	25.3939	26.5033	26.7083	26.8164	26.4248	26.837
P26368	U2AF2	0.0593815	-0.0434469	6	17.3	27.6351	27.2019	27.9855	27.5899	27.4923	27.8707
O15042	U2SURP	1.18059	0.253981	13	17.6	27.9994	27.9896	28.1848	27.7921	27.6738	27.9458
P31930	UQCRC1	0.246072	0.444264	1	2.5	22.8968	22.3501	22.6826	20.8103	22.9757	22.8108
P22695	UQCRC2	1.60474	0.934068	3	9.5	24.4801	24.842	25.3067	23.7187	23.9888	24.119
Q2YD98	UVSSA	1.6293	-2.75159	5	11.1	20.1683	21.0937	22.7642	24.1613	23.8302	24.2895
Q9P0L0;O95292	VAPA;VAPB	0.759209	-1.90803	2	11.2	23.9875	22.4806	20.0694	24.1975	23.7286	24.3356
P13611	VCAN	0.0811344	-0.044452	1	0.3	29.3945	29.8117	29.8295	29.4781	29.9276	29.7634
P55072	VCP	0.219284	0.18776	6	10.2	24.883	25.2844	25.4012	24.6764	24.7397	25.5893
P21796	VDAC1	0.276254	-1.47239	8	42	28.1772	26.0638	21.6473	24.8954	27.5923	27.8178
P45880	VDAC2	0.661993	0.501711	6	33	28.2012	27.5463	27.1411	27.4254	26.945	27.013
P08670	VIM	0.502959	0.453779	2	4.7	24.1469	24.5752	25.3202	23.8414	24.3668	24.4727
Q9C0J8	WDR33	0.681066	-0.71238	1	1.3	22.2854	21.7496	22.7984	23.7172	22.545	22.7083
P61964	WDR5	0.621636	-0.740704	2	9	22.1113	20.3285	20.9279	22.0862	21.7798	21.7239
Q9GZS3	WDR61	3.68521	-5.55216	15	67.2	25.9989	27.3979	27.0441	32.2195	32.5288	32.3489
O95785	WIZ	0.696831	-1.63575	2	1.5	23.5798	20.5887	20.6588	23.3628	22.4725	23.8992
Q15007	WTAP	1.35165	0.601247	5	18.2	25.5557	25.7213	25.5483	24.96	24.6866	25.375
P12956	XRCC6	0.194893	0.394746	2	6.7	21.8065	24.0007	23.9332	23.428	22.6549	22.4731
Q9H0D6	XRN2	0.477659	-0.153219	11	16.6	26.7763	26.7165	26.8957	26.7091	26.9887	27.1504
P67809;Q9Y2T7	YBX1	0.312848	0.146339	5	35.8	29.9313	29.5611	29.4051	29.6998	29.331	29.4277
P16989	YBX3	0.470049	0.329472	6	34.4	30.3656	29.9449	29.361	29.7299	29.4538	29.4993
P49750	YLPM1	0.445837	0.595054	1	0.7	22.5873	22.346	23.2475	21.3515	21.9626	23.0814
Q96MU7	YTHDC1	1.00912	0.30456	6	11.6	27.4597	27.2057	27.0099	27.0318	26.8601	26.8697
O75152;A0A1B0GUI2	ZC3H11A	0.199638	0.144261	6	12.1	25.0331	24.301	25.0011	24.9175	24.5219	24.4631
Q6PJT7	ZC3H14	0.4511	-1.26912	3	5	23.8216	21.9781	19.9273	23.1638	23.9644	22.4062
Q9C0A1	ZFHX2	0.350527	-2.02034	1	1.1	21.0837	25.4079	19.5543	26.1322	25.149	20.8257
Q96NC0	ZMAT2	0.738677	1.63265	2	16.1	23.8555	22.874	24.2884	21.3398	23.8697	20.9104
Q15326	ZMYND11	0.183913	0.243539	5	15.9	26.6494	25.8054	25.4167	26.3613	25.62	25.1595
O43670	ZNF207	0.586614	0.590457	3	7.9	26.2088	25.2127	25.0625	25.4386	24.6935	24.5806
Q5BKZ1	ZNF326	0.262497	0.0998974	11	27	29.079	28.8795	28.6031	28.8793	28.7064	28.6763
Q9NWS9	ZNF446	1.12218	0.56657	6	14.4	27.1988	27.7266	27.5382	26.7145	27.2807	26.7688
Q96ME7	ZNF512	0.111703	-0.0866871	6	17.3	25.813	25.8772	25.2914	25.9864	25.9292	25.3259
O43309	ZSCAN12	1.79169	0.905833	2	4.8	22.8347	22.5353	22.615	22.172	21.54	21.5555
Q15942	ZYX	0.213778	0.393456	2	4.5	22.7092	21.6304	22.0387	22.2184	22.5187	20.4609
A0A0U1RR11;A0A0U1RRI6		0.119809	-0.0988878	1	2.9	30.3824	29.5007	29.6087	30.1534	29.8699	29.7651
P01594;P01593		0.932608	0.131681	1	13.7	28.3667	28.4103	28.2526	28.2711	28.2433	28.1203
A0A0G2JRQ6		0.303063	0.481845	1	6.8	29.1451	27.5549	27.4971	28.2857	27.1286	27.3373

## Sheet: Supplementary Table 6
Protein IDs	Gene names	-Log Student's T-test p-value WT_FA_WT_UV	Student's T-test Difference WT_FA_WT_UV	Unique peptides	Sequence coverage [%]	LFQ intensity CSB_UV_1	LFQ intensity CSB_UV_2	LFQ intensity CSB_UV_3	LFQ intensity WT_UV_1	LFQ intensity WT_UV_2	LFQ intensity WT_UV_3
Q9NRG9	AAAS	0.50232	-0.481464	8	18.1	26.1186	27.4754	26.8294	27.5292	27.3206	27.018
Q9UKV3	ACIN1	0.419612	0.182763	18	17.8	28.167	27.8983	27.8132	27.4889	27.8363	28.005
P60709;P63261;Q6S8J3;A5A3E0;Q9BYX7	ACTB;ACTG1	0.0857367	-0.0585505	5	37.1	27.9936	28.2382	28.1223	28.5765	28.1793	27.774
O96019;O94805	ACTL6A	0.504929	-1.16334	4	13.3	21.0931	24.179	23.4722	24.6594	24.2119	23.3631
P55265	ADAR	0.206886	-0.109551	6	6	25.7374	25.4214	25.7688	25.4372	26.03	25.789
Q6ULP2	AFTPH	0.284129	1.93724	2	3	25.5051	25.7517	20.178	19.7961	19.8293	25.9976
O43823	AKAP8	0.0545486	0.0600681	2	6.1	25.6502	25.2938	25.4655	24.6815	25.8283	25.7195
Q86V81	ALYREF	0.574377	-0.974337	2	10.9	21.9923	21.286	23.3901	23.6165	23.6446	22.3303
P07355;A6NMY6	ANXA2;ANXA2P2	0.538242	1.11977	7	22.4	25.3207	24.7025	24.9958	25.0803	22.1217	24.4577
P18846;P16220	ATF1;CREB1	0.120614	-0.333715	1	3.3	21.9497	21.9005	18.9402	20.9922	21.5734	21.2261
P17544;K7ELQ4;P15336	ATF7	0.254367	0.285908	5	13.8	27.4838	26.3004	26.6907	26.4421	27.0641	26.1109
Q96GD4	AURKB	0.365893	1.0922	4	14.8	23.7206	19.9285	23.5091	21.5239	21.4727	20.885
O75531	BANF1	0.130852	-0.13534	2	23.6	26.0234	25.5696	25.1742	26.3052	25.4485	25.4197
Q9UIG0	BAZ1B	0.261167	-0.127283	27	23.3	28.2649	28.4834	28.8522	28.7893	28.4839	28.7092
Q9NYF8	BCLAF1	1.91026	0.817858	15	20.4	29.5539	29.4046	29.5181	28.6659	28.3614	28.9958
Q8TDN6	BRIX1	0.135114	-0.118809	7	23.5	25.6151	25.0176	24.8873	24.9278	25.2188	25.7298
P41223	BUD31	0.31992	-0.235662	1	7.6	23.498	22.7695	22.7765	22.8998	23.504	23.3472
Q53F19	C17orf85	1.22445	0.418643	5	9.8	24.2278	24.4712	24.0058	23.8449	23.6516	23.9523
Q86XI8	C19orf68	0.24736	0.218463	1	1.6	28.7312	27.597	27.9468	27.6768	27.9609	27.982
P83916	CBX1	0.478811	-0.199617	1	14.6	24.1203	23.9014	24.1809	23.9504	24.3875	24.4636
Q13185	CBX3	0.759443	-0.484901	3	38.8	27.3358	27.4753	28.1697	28.0825	28.4135	27.9395
P45973	CBX5	0.171873	-0.161872	6	40.3	28.5074	27.8712	27.7466	28.2991	27.7003	28.6114
Q8IV32	CCDC71	2.48608	-2.00437	2	6.2	20.9108	21.1935	20.2593	22.6517	23.1082	22.6168
O60508	CDC40	0.856149	0.625421	1	2.1	24.0861	23.1113	24.1466	23.2381	23.1707	23.059
Q6P1J9	CDC73	3.70912	-10.2378	34	61.6	23.4491	23.393	21.102	32.6757	33.0414	32.9404
Q53HL2	CDCA8	0.0922812	-0.0729771	3	9.6	25.0536	24.551	25.4932	25.2488	25.065	25.003
Q9NXV6	CDKN2AIP	0.789402	1.00044	2	6.2	22.4675	21.6173	22.3896	20.1965	21.3026	21.9741
Q9Y232	CDYL	0.303559	-0.363103	1	2.5	21.4668	20.0567	21.3194	21.0246	21.6739	21.2337
P17676	CEBPB	0.0909115	0.122611	2	9	22.3518	22.2506	23.4694	22.2184	23.1212	22.3644
Q7Z7K6	CENPV	0.193866	-0.163729	11	58.5	31.0792	32.043	31.7064	31.46	31.8839	31.9759
O14647;O14646	CHD2	0.424203	-1.23388	4	2.4	20.4062	23.7555	24.2607	23.5755	24.5434	24.005
Q14839;Q8TDI0;Q12873	CHD4;CHD5	3.02006	-5.30867	14	8.2	19.9559	20.967	21.7155	26.6167	25.5315	26.4162
Q8IWX8	CHERP	0.307878	-1.10776	5	6.6	25.6484	24.5885	20.8287	25.023	24.7289	24.637
Q9Y3Y2	CHTOP	0.677215	-0.564498	3	16.9	26.1448	26.5701	27.193	27.4408	27.4102	26.7503
Q00610	CLTC	0.248104	1.0212	2	1.5	22.9786	21.3859	22.712	22.9949	22.7841	18.2339
P01040	CSTA	0.365716	1.40532	2	30.6	21.7884	21.2025	25.0917	19.2222	21.9586	22.6859
Q6PD62	CTR9	6.73796	-11.0301	35	36.5	21.2132	21.3837	21.4467	32.4526	32.1285	32.5527
Q13619	CUL4A	2.15834	-0.757809	13	26.6	27.8935	27.9812	28.1141	28.5935	29.0197	28.649
Q13620	CUL4B	1.08717	-1.87534	4	11.2	23.1556	21.7394	24.3068	24.3842	25.5142	24.9295
P51398	DAP3	0.117117	-0.100239	2	5.3	23.1483	23.4428	24.1178	23.455	23.8731	23.6815
Q16531	DDB1	3.76587	-1.68581	36	40.6	29.233	29.5972	29.3714	30.9877	31.2086	31.0628
Q92499	DDX1	0.0499033	-0.200719	3	4.1	18.9388	21.2749	23.5796	21.7203	20.8026	21.8726
Q92841	DDX17	1.16799	-0.293289	21	39.9	30.665	30.886	30.4951	31.0298	30.9136	30.9826
Q9NR30	DDX21	0.371962	-0.175015	28	44.8	30.2774	29.7955	30.0201	29.9306	30.3056	30.3819
Q9GZR7	DDX24	0.291857	-0.845184	2	3.5	22.4495	22.8125	19.1884	22.6767	22.368	21.9413
O00148	DDX39A	0.286411	-0.179553	1	21.8	23.9805	23.5283	23.8639	23.8972	24.3717	23.6425
Q13838	DDX39B	0.902808	-0.473442	2	26.2	26.1136	25.991	25.4984	26.3855	26.0504	26.5873
O00571;O15523;Q9NQI0	DDX3X;DDX3Y	0.277416	-0.140534	18	32.3	27.2844	27.7811	27.9497	27.8107	27.8815	27.7445
P17844	DDX5	0.20235	-0.116976	18	45.6	30.4931	31.0087	30.3562	30.8899	30.5454	30.7737
Q9BQ39	DDX50	0.346918	-0.155441	14	25.8	27.5711	27.5067	27.8128	27.4698	27.9954	27.8916
Q9NY93	DDX56	0.375689	0.222734	1	2.6	22.3688	21.6403	22.1406	21.9833	21.9175	21.5807
P35659	DEK	0.0306124	0.089426	1	3.5	22.2449	22.4615	19.9839	22.2817	20.3415	21.7989
O43143;O60231;Q14562	DHX15	0.418145	-0.229088	14	21.1	27.2037	27.5537	26.8376	27.5587	27.2127	27.5109
Q08211	DHX9	0.70702	-0.201657	33	32	29.6903	29.4843	29.3202	29.5524	29.7856	29.7618
O60832	DKC1	0.302556	-0.444358	3	7.4	23.5391	25.6042	24.5065	25.0438	24.9387	25.0002
P36957	DLST	0.445643	0.873722	4	11.3	23.6709	23.4862	23.2031	23.8365	22.8947	21.0077
Q9Y6K1	DNMT3A	0.76359	0.509352	4	6.8	24.4276	23.4193	23.92	23.4928	23.5268	23.2193
Q2PZI1	DPY19L1	0.104801	0.374674	1	1	23.8886	21.652	23.7302	20.5807	23.8136	23.7526
Q9C005	DPY30	0.524913	-1.50472	1	9.1	24.179	20.4007	24.0832	24.1528	24.802	24.2223
Q08554	DSC1	0.34436	0.758088	4	5.6	23.1396	24.6125	25.9868	24.453	23.0959	23.9157
Q02413	DSG1	0.958313	1.0976	4	5.9	23.8652	24.3396	25.4125	23.3131	23.0346	23.9767
P63167;Q96FJ2	DYNLL1;DYNLL2	0.915247	-3.29928	3	49.4	21.7815	26.5741	21.3185	26.3193	26.6618	26.5908
Q99848	EBNA1BP2	0.663579	-0.545336	6	24.5	25.6797	26.5253	26.0033	27.1493	26.2068	26.4882
O75530	EED	1.81943	-1.65241	4	11.3	20.9787	22.0091	20.9099	22.5902	23.0055	23.2593
Q5VTE0;P68104;Q05639	EEF1A1P5;EEF1A1	0.236034	1.32452	3	8.4	24.877	24.93	25.8257	25.8643	26.2726	19.5223
Q15029	EFTUD2	0.753481	-0.413795	10	12.6	25.4057	26.1981	25.9223	26.1539	26.1601	26.4534
P38919;P60842;Q14240	EIF4A3	0.639143	-0.068079	18	56.9	30.1067	30.2647	30.2	30.2779	30.2674	30.2304
P23588	EIF4B	0.207373	0.191352	5	9.8	25.1676	24.1025	24.1215	24.3535	24.3082	24.1559
Q15717;P26378	ELAVL1	0.146991	0.157414	11	45.1	29.0093	27.8802	27.7588	28.0671	28.0355	28.0734
P19447	ERCC3	2.76736	-2.64096	6	9.6	22.3023	22.4603	21.8017	25.4046	24.4553	24.6274
Q03468	ERCC6	3.62114	-10.5181	61	52.2	25.5043	23.0809	22.8924	34.1853	34.4096	34.4371
Q13216	ERCC8	2.10397	-7.23468	17	58.6	20.51	20.1896	24.3492	28.3464	30.1293	28.2772
P84090	ERH	1.01216	0.650572	4	44.2	30.6709	30.7584	30.9514	30.1844	29.6213	30.6234
O75477	ERLIN1	0.504824	-1.15888	1	6.1	20.2393	22.9819	20.4539	23.0857	21.4592	22.6069
Q9UK61	FAM208A	0.153757	0.111652	9	7.1	25.8078	25.0036	25.0297	25.2053	25.045	25.2558
Q5VWN6	FAM208B	0.12228	-0.144225	1	0.8	21.3718	22.815	22.3436	22.216	22.2905	22.4566
Q13642	FHL1	1.75638	0.590248	2	7.1	24.0846	24.1009	24.4227	23.4674	23.8135	23.5565
Q14192	FHL2	0.805709	0.290512	14	56.3	30.1635	30.1424	30.496	29.9299	30.2062	29.7943
Q13643	FHL3	0.298022	0.102725	10	54.3	29.2511	29.1074	29.0038	29.091	29.1798	28.7833
P21333	FLNA	0.27887	0.086942	26	14.7	27.6469	27.2917	27.4134	27.27	27.4999	27.3213
Q96QD9	FYTTD1	0.327083	-0.307365	6	23.6	24.6768	25.9269	25.4581	25.5551	25.9159	25.513
Q9NY12	GAR1	0.298233	-1.26141	3	13.4	19.4166	24.4756	24.5712	24.3422	23.6435	24.2619
Q86YP4	GATAD2A	1.4781	-2.39331	6	13.4	19.7108	22.0584	21.8418	23.6346	23.5018	23.6546
Q8WXI9	GATAD2B	2.97946	-4.85444	4	8.9	20.6507	21.5664	19.6213	25.2658	25.5784	25.5574
Q53GS7	GLE1	0.374737	-0.32339	1	2	21.0856	21.4161	21.1148	21.9554	21.7877	20.8436
Q9BVP2	GNL3	1.05556	0.256392	6	11.1	26.4943	26.2861	26.6203	26.2681	26.2717	26.0917
Q9HCN4	GPN1	0.573482	1.13794	2	7.2	23.5636	23.8887	23.5782	20.8059	23.6358	23.1751
P28799	GRN	1.08679	0.494141	3	4.9	28.7229	28.066	28.3185	27.7531	28.063	27.8089
P32780	GTF2H1	2.93457	-4.341	4	8.6	21.4557	19.9742	21.5312	25.1867	25.5968	25.2006
Q6P1K8;Q13888	GTF2H2C;GTF2H2	3.63294	-3.21167	4	12.7	21.8819	21.3769	21.4549	24.7952	25.1272	24.4263
Q9BZE4	GTPBP4	0.0388412	0.0817706	2	3.2	20.371	22.0972	21.3468	20.9707	22.1643	20.4346
P07305	H1F0	0.789888	0.944818	2	11.3	23.8259	23.7087	22.9092	21.7189	22.5398	23.3507
Q71UI9;P0C0S5	H2AFV;H2AFZ	0.132651	-0.159035	2	31.2	29.3735	29.0711	28.4895	29.5959	28.4338	29.3815
O75367;Q9P0M6	H2AFY	0.104016	-0.0328751	14	44.9	29.342	29.2435	28.9697	29.2562	29.1755	29.2221
Q13547	HDAC1	1.63907	-1.64809	2	11.2	20.5729	19.9659	19.8629	21.0234	21.9302	22.3924
Q92769	HDAC2	2.25604	-3.7756	5	18.9	22.6452	24.6181	24.7857	27.6186	27.8019	27.9553
P16401	HIST1H1B	0.0345914	0.0277748	4	21.2	30.483	29.8719	29.689	29.7333	30.1092	30.1181
P16403	HIST1H1C	0.548602	-2.1144	1	22.5	24.6254	19.3449	24.1087	24.2521	24.9531	25.2169
P10412;P16402;P22492;Q02539	HIST1H1E;HIST1H1D	0.716793	-0.457202	1	21.9	30.6291	30.598	30.2673	30.4271	31.1446	31.2943
A0A0U1RRH7;Q99878;Q96KK5;Q9BTM1;Q16777;Q93077;Q7L7L0;Q6FI13;P20671;P0C0S8;P04908;REV__Q8NB25	HIST1H2AJ;HIST1H2AH;H2AFJ;HIST2H2AC;HIST1H2AC;HIST3H2A;HIST2H2AA3;HIST1H2AD;HIST1H2AG;HIST1H2AB	0.321158	0.192689	1	24.7	34.7729	34.0695	34.3879	34.2811	34.4191	33.952
Q99880;Q99879;Q99877;Q93079;Q5QNW6;P62807;P58876;P57053;O60814;Q96A08	HIST1H2BL;HIST1H2BM;HIST1H2BN;HIST1H2BH;HIST2H2BF;HIST1H2BC;HIST1H2BD;H2BFS;HIST1H2BK;HIST1H2BA	0.26614	0.196031	1	52.4	34.4239	33.711	33.8224	33.6638	33.535	34.1703
P62805	HIST1H4A	0.0501179	-0.0265808	8	54.4	34.2094	33.8496	34.048	34.1891	33.7645	34.2332
Q8IUE6	HIST2H2AB	0.170415	-1.15344	1	35.4	24.9934	20.1788	24.9419	20.942	24.7796	27.8528
Q5TEC6	HIST2H3PS2	0.588479	-0.827919	1	25	32.0895	34.1028	33.6589	34.1493	33.84	34.3457
P09651;Q32P51	HNRNPA1;HNRNPA1L2	0.0347437	-0.0349598	5	19.9	26.6165	26.1601	25.5607	25.8818	26.3988	26.1616
P22626	HNRNPA2B1	0.280108	0.180653	11	35.7	28.1819	28.393	28.1183	28.2422	28.3466	27.5624
P51991	HNRNPA3	0.272994	-0.236135	7	24.3	28.2515	28.3943	27.58	28.5975	27.8361	28.5006
Q99729	HNRNPAB	0.148976	0.243235	1	3.9	24.7087	23.4977	22.9664	23.8309	23.7754	22.8368
P07910;A0A0G2JPF8;P0DMR1;O60812;B7ZW38;B2RXH8;Q86SE5	HNRNPC;HNRNPCL4;HNRNPCL1;HNRNPCL3;HNRNPCL2	0.170158	0.0965792	13	41.8	33.066	32.7238	32.6554	32.3762	32.8477	32.9315
Q14103	HNRNPD	0.431488	0.26884	5	17.7	26.6984	26.9193	26.7992	26.734	26.8527	26.0238
O14979	HNRNPDL	0.154845	-0.118697	4	13.8	25.1398	25.9912	25.6229	25.9664	25.4607	25.683
P52597	HNRNPF	0.136276	-0.108409	7	29.2	27.7269	28.3735	27.7462	28.1278	28.3679	27.6763
P31943	HNRNPH1	0.00615792	0.00291316	10	49.7	30.2557	30.6724	30.4715	30.4357	30.6456	30.3095
P55795	HNRNPH2	0.000905264	0.00206312	5	30.1	24.1495	25.2926	23.9253	25.4505	23.3441	24.5667
P31942	HNRNPH3	0.0335185	-0.170244	6	29.2	24.7471	24.9893	20.1935	23.7611	22.127	24.5524
P61978	HNRNPK	0.321656	0.198691	14	42.3	28.3861	27.8398	27.6451	27.8209	27.9322	27.5218
P14866;M0QYT0	HNRNPL	0.206528	0.0929852	9	26.8	27.0922	26.9037	27.158	26.8497	27.2669	26.7584
P52272	HNRNPM	0.617506	-0.344912	19	34.8	27.5754	27.1077	27.2248	27.2329	27.8283	27.8815
O43390	HNRNPR	0.0686084	-0.176538	2	3.6	21.1472	23.0156	23.2623	21.5207	23.5736	22.8603
Q00839	HNRNPU	0.290177	-0.218007	12	16.1	28.1211	28.8611	28.4077	29.0756	28.6291	28.3392
Q1KMD3;H3BQZ7	HNRNPUL2;HNRNPUL2-BSCL2	0.205924	0.139994	18	30	28.9705	28.3215	28.3512	28.1194	28.6546	28.4492
P51659	HSD17B4	0.62469	0.384835	5	9	24.4402	23.7078	24.0042	23.444	24.0172	23.5364
P0DMV9;P0DMV8	HSPA1B;HSPA1A	0.521842	0.262941	9	47.4	30.1245	29.6174	29.606	29.4506	29.7905	29.318
P11021	HSPA5	0.403116	0.0927029	21	42	30.4291	30.4342	30.4959	30.3838	30.512	30.1853
P17066;P48741	HSPA6;HSPA7	0.110738	0.132456	1	14	29.1819	28.0135	28.7335	28.0429	28.9701	28.5186
P11142;P54652	HSPA8	0.754376	0.135394	21	52.5	31.7494	31.5719	31.6162	31.6009	31.5408	31.3895
P38646	HSPA9	1.08138	0.35807	28	51	31.3717	31.0347	30.969	30.5889	30.9033	30.809
P01857;P01860;P01859;P01861	IGHG1;IGHG3	0.205784	0.0822436	3	5.8	35.8609	35.5591	35.7094	35.6588	35.8312	35.3927
A0A0B4J1U7	IGHV6-1	0.500622	-0.595758	1	5.8	25.1612	26.3164	26.1953	26.9485	26.7539	25.7578
A0A0C4DH67;A0A0C4DH69;A0A075B6S5	IGKV1-8;IGKV1-9;IGKV1-27	0.106497	0.134175	1	13.9	30.0317	28.7194	29.2957	28.7311	29.5646	29.3486
P06312	IGKV4-1	0.304793	0.117891	1	7.4	24.1902	24.6863	24.4857	24.255	24.292	24.4615
Q12905	ILF2	0.376382	-1.59606	3	10.8	24.843	19.6157	21.3103	24.1834	21.7547	24.6191
Q12906	ILF3	0.863666	-1.95209	3	4.4	22.2712	20.0594	21.3558	21.5647	24.3369	23.641
Q16891	IMMT	0.0218454	0.0231819	3	5.8	23.6919	22.5077	23.3167	23.0935	23.0896	23.2636
Q9NQS7	INCENP	0.294401	-0.117374	9	13.3	25.4328	25.4843	25.424	25.4805	25.8746	25.3381
Q86VI3	IQGAP3	0.036003	-0.0232372	2	0.8	24.2679	23.8937	23.7249	23.844	24.2821	23.8302
Q96ST2	IWS1	0.425208	-1.15749	5	6.6	21.697	25.2261	24.9779	25.5476	25.1078	24.718
P14923;P35222	JUP	0.049536	0.166829	4	7.9	20.6613	22.298	22.3337	22.7106	19.5696	22.5123
O95251	KAT7	0.373003	-0.967416	1	2.5	20.5687	19.9779	19.6744	22.4111	21.7446	18.9675
Q03164;Q9UMN6	KMT2A	0.223335	-0.226809	5	1.7	24.3623	23.1551	23.4983	23.5777	24.1457	23.9726
Q5T749	KPRP	0.514576	0.243399	4	9.7	24.4606	24.9485	24.9562	24.3015	24.6034	24.7301
P05783;CON__Q92764;CON__Q497I4;Q92764;CON__H-INV:HIT000015463	KRT18	0.149179	0.0819085	7	24.9	26.6468	26.6228	26.0555	26.4164	26.4367	26.2262
P35908	KRT2	0.58837	0.241575	1	54.3	31.569	31.049	31.6092	31.1172	31.1567	31.2285
P07942	LAMB1	0.189359	-0.0451342	1	0.6	35.8586	35.6219	35.6159	35.709	35.8312	35.6916
Q8WVC0	LEO1	3.58639	-9.52364	11	23.9	23.1189	20.6714	20.969	31.2189	31.2455	30.8659
P09382	LGALS1	0.112517	0.0649103	3	31.9	25.5797	25.7928	26.1541	25.6949	26.023	25.614
P02545;Q03252	LMNA	0.545638	0.187401	29	51.5	32.0322	31.5932	31.7178	31.538	31.7466	31.4964
P20700	LMNB1	1.07374	0.41908	17	34	28.2622	27.7391	27.9101	27.4719	27.7496	27.4327
Q8WWI1	LMO7	0.343786	-0.181267	51	37.4	30.7446	30.1369	30.252	30.7036	30.639	30.3347
P61626	LYZ	0.305347	-1.22694	1	8.1	20.3285	23.9998	19.7422	23.2417	20.7112	23.7985
P61326	MAGOH	0.474052	1.44859	1	34.2	24.8867	25.3811	25.2152	24.9656	21.0794	25.0922
Q96A72	MAGOHB	0.00830096	-0.00463613	1	34.5	28.896	28.797	28.8493	28.6879	28.654	29.2143
P27361	MAPK3	0.163174	0.164134	1	2.1	29.8312	28.8597	29.021	28.9528	29.5175	28.7492
P43243	MATR3	0.277973	0.0937786	25	38.6	29.8112	29.478	29.4201	29.4115	29.4215	29.5949
Q8IYB1	MB21D2	0.205802	0.0899824	11	27.1	27.328	27.3715	27.3165	27.2325	27.5477	26.9659
P25205	MCM3	0.409823	1.09669	4	6.8	22.1773	22.218	23.3545	22.3932	22.7101	19.3564
P33992	MCM5	0.642396	0.856508	6	9.4	23.5401	22.8098	22.6457	22.6706	21.0711	22.6844
P33993	MCM7	0.400507	-1.33161	2	3.9	19.8764	22.8854	20.536	23.2234	23.7579	20.3114
P46013	MKI67	0.573162	-0.44504	12	7	24.6831	25.8659	25.4239	25.792	25.7344	25.7817
Q99549	MPHOSPH8	0.426647	1.54451	2	3	23.9946	24.4504	24.0066	19.577	24.5951	23.6459
Q13405	MRPL49	0.391075	-0.995021	1	8.4	20.8284	23.3056	24.1443	22.9799	23.9583	24.3252
P82664	MRPS10	0.21857	-0.515224	1	7	20.2002	22.3808	20.6586	22.1737	20.3287	22.2829
Q9Y3D9	MRPS23	0.00690019	0.00717545	2	13.7	24.1279	23.0033	23.3468	23.5916	23.5273	23.3376
Q92552	MRPS27	0.283437	-0.404148	4	14.3	23.1155	22.6246	23.2145	22.358	23.5986	24.2106
Q9Y2R9	MRPS7	0.168031	0.58504	3	14.9	24.3754	22.6623	21.8255	23.3445	20.2156	23.548
P82933	MRPS9	0.440778	-0.607859	2	5.3	21.0373	22.5916	22.6719	22.2066	22.8446	23.0733
Q13330	MTA1	1.93999	-3.99784	10	23.5	20.2546	23.2436	21.8266	25.9794	25.2415	26.0975
O94776	MTA2	3.25968	-4.23869	14	26.5	22.954	23.6859	23.8738	27.4858	27.3749	28.3691
Q8TBZ2	MYCBPAP	0.311423	-1.73531	2	2.2	27.8671	21.109	27.9654	27.0943	27.674	27.3791
Q9H0A0	NAT10	0.089641	0.0915813	2	2.2	20.6231	20.6578	21.3214	20.266	20.8149	21.2466
Q09161	NCBP1	0.733638	0.159149	10	17.6	27.5784	27.4953	27.3514	27.2704	27.4608	27.2165
P52298	NCBP2	0.594869	0.652532	4	27.6	25.5827	24.5964	24.1671	23.9812	23.7814	24.6261
Q9HCD5	NCOA5	0.521435	-1.24253	2	3.8	20.4098	23.2367	23.7457	23.4986	23.6478	23.9734
Q9BTX1	NDC1	0.378672	0.337364	9	20.2	26.7548	26.074	26.0841	25.813	26.5437	25.5441
E9PL57;Q15843	NEDD8-MDP1;NEDD8	0.606095	-0.977748	1	6.5	22.654	25.0206	24.3322	25.3197	24.8089	24.8115
Q13469	NFATC2	0.0640182	-0.0782617	1	2.1	25.398	25.9517	26.3337	25.3226	26.3623	26.2333
Q12857;O00712;Q14938	NFIA	0.853881	0.598661	4	13.2	25.0974	24.3327	24.8912	23.9698	24.6387	23.9168
P08651	NFIC	0.275302	0.141135	13	41.5	29.7754	29.2197	29.2718	29.2249	29.4839	29.1346
Q8NEJ9	NGDN	1.09047	-0.687265	1	5.7	21.6348	21.9397	21.4613	22.6013	21.8442	22.6521
Q9NX24	NHP2	1.0555	-0.965341	2	17.6	22.378	23.7816	22.7328	23.7618	23.9952	24.0313
P55769	NHP2L1	0.519305	-1.40939	2	18.8	21.1662	24.7563	24.7009	24.7523	25.0181	25.0812
O15226	NKRF	0.0358305	-0.0189934	7	12	25.6629	25.2717	25.5528	25.2441	25.681	25.6194
Q9H6R4	NOL6	0.455796	-0.77526	2	2.1	19.8512	22.3141	20.7399	21.5935	21.6158	22.0218
Q9Y2X3	NOP58	0.30134	-0.360711	3	7.4	21.1637	22.256	22.8139	22.5204	22.3728	22.4226
P06748	NPM1	0.292997	0.102839	6	28.9	26.9156	26.6106	26.4526	26.4743	26.5879	26.6081
O95478	NSA2	0.238055	-0.617304	2	10.8	20.41	23.3063	23.3366	23.5912	22.557	22.7567
Q14980	NUMA1	0.590957	0.253036	28	16.6	27.5641	27.1126	27.4034	27.0216	27.3776	26.9218
P49757	NUMB	0.0221839	0.105897	2	3.8	24.0172	20.1114	23.1488	20.1872	23.3868	23.3856
O75694	NUP155	0.481425	-1.27076	4	4.2	19.8425	23.4809	22.9711	23.6078	23.402	23.097
Q8NFH5	NUP35	0.349286	-0.208077	13	67.5	30.8877	30.7163	30.5911	30.8732	31.3705	30.5757
Q8N1F7	NUP93	0.0158684	-0.0404294	2	3.5	22.4181	21.1456	21.9449	22.5685	22.7003	20.3611
Q8N7H5	PAF1	4.9218	-11.0332	21	51.8	22.4085	21.8317	20.9884	32.6713	32.8283	32.8287
P09874	PARP1	0.164339	-0.292746	3	3.6	21.1095	23.269	21.7489	22.4838	21.9418	22.58
Q15365	PCBP1	0.323369	-0.320733	3	12.1	24.7498	25.4073	24.2689	25.1558	25.5287	24.7036
P22061	PCMT1	0.0825158	0.109617	7	49.3	27.0212	25.9424	26.8978	26.0846	27.1449	26.303
Q96MG8	PCMTD1	0.250042	0.161538	7	20.7	27.5986	27.0425	27.2139	26.8655	27.5085	26.9964
Q9NV79	PCMTD2	0.707837	0.469016	6	19.1	24.2797	24.036	24.5814	23.5666	24.3462	23.5772
Q96HS1	PGAM5	1.07637	0.133568	18	55	30.321	30.3602	30.4967	30.2997	30.2172	30.2602
P35232	PHB	0.0596966	-0.0805155	8	35.7	25.5471	27.0073	26.5027	26.4919	26.7235	26.0832
Q99623	PHB2	1.04371	0.570923	7	29.1	26.6808	25.9708	26.0508	25.6026	25.9034	25.4836
O75151	PHF2	0.869208	-1.26474	2	1.9	22.3945	22.1111	20.2575	22.6671	22.9936	22.8966
Q92576	PHF3	2.16772	-1.59425	24	17	26.6266	25.7528	25.759	27.8519	27.5844	27.4849
Q8WWQ0;Q6RI45	PHIP	0.527152	0.291234	24	17.6	28.8237	29.2139	29.3334	28.4587	28.981	29.0577
Q9P1Y6	PHRF1	2.06765	0.865929	28	23.9	29.6931	30.0636	30.0639	29.2387	29.168	28.8161
Q15149;P58107	PLEC	0.392241	-1.40429	10	2.6	21.0983	24.0019	21.2402	25.791	21.8395	22.9227
Q9H307	PNN	0.53614	0.153366	20	27.5	29.3278	29.2426	29.172	29.1796	28.8611	29.2416
P24928	POLR2A	2.94343	0.211145	103	59.9	37.202	37.1631	37.1429	36.9223	36.9685	36.9839
P30876	POLR2B	1.85493	0.151827	63	61.7	36.0395	36.1479	36.1282	35.9401	35.9825	35.9375
P19387	POLR2C	1.43562	0.465034	15	70.5	34.7757	34.4305	34.5787	33.916	34.2982	34.1757
O15514	POLR2D	2.0001	0.464016	7	64.8	32.8937	33.1459	32.853	32.4279	32.4992	32.5733
P19388	POLR2E	0.860378	0.190072	10	48.6	34.401	34.3234	34.531	34.2306	34.3709	34.0835
P61218	POLR2F	0.532969	-0.177603	4	42.5	31.3058	31.652	31.4015	31.823	31.6055	31.4637
P62487	POLR2G	0.0150325	0.00978088	11	83.7	33.6318	34.3182	34.1607	34.1092	34.0569	33.9152
P52434	POLR2H	0.249826	0.048879	8	69.3	33.1072	33.3501	33.2653	33.1941	33.244	33.1378
P36954	POLR2I	0.385911	-0.390269	7	78.4	32.931	34.2244	33.6363	34.3363	33.6307	33.9955
P52435;Q9H1A7;H0Y980	POLR2J;POLR2J3	0.389989	0.100035	1	47.9	33.1944	33.4418	33.2289	33.2536	33.0376	33.2738
Q9GZM3	POLR2J2	0.428859	-1.78779	1	46.1	25.9321	21.079	26.7806	26.3449	26.6546	26.1556
P53803	POLR2K	0.475563	0.631273	2	44.8	30.8424	29.9747	29.3505	30.1077	29.3717	28.7943
P62875	POLR2L	0.0241372	-0.0157388	2	29.9	32.015	31.3107	31.7366	31.8223	31.7226	31.5646
P0CAP2;H8Y6P7;Q9BZD3	POLR2M;GCOM1;GCOM2	0.760195	0.264837	19	61.1	30.8514	30.543	31.017	30.6131	30.3794	30.6244
Q8NEY8	PPHLN1	0.105505	-0.472718	4	8.3	25.0254	20.5955	24.5085	24.2061	22.3056	25.0359
P62937	PPIA	0.894035	-1.19879	3	17	20.1498	20.161	21.9043	22.3738	21.6193	21.8183
Q9Y3C6	PPIL1	0.134074	0.123945	2	18.7	24.7524	25.1395	24.9371	24.8204	25.3757	24.261
Q06830;Q13162	PRDX1	0.665178	-0.452082	6	33.7	25.28	26.2097	26.175	26.3503	26.4186	26.2521
Q99873;Q9NR22	PRMT1;PRMT8	0.548749	1.47684	2	6.4	23.1504	20.0738	23.9206	20.6039	20.8481	21.2623
Q9UMS4	PRPF19	0.447977	0.112705	5	14.3	25.0915	25.0807	25.1906	24.9091	25.213	24.9026
Q8WWY3	PRPF31	1.09007	-1.29059	2	5.2	21.5653	21.4531	21.6728	21.7672	23.2216	23.5742
O94906	PRPF6	0.352577	0.430324	2	2.1	21.2161	22.4559	22.4211	21.9803	21.0041	21.8178
Q6P2Q9	PRPF8	0.165944	-0.0727959	26	13.5	26.9293	27.0826	27.1287	26.8714	27.4015	27.0862
P26599;O95758	PTBP1;PTBP3	0.545887	-1.22075	2	4	20.3191	22.8954	23.3564	22.8966	23.4338	23.9027
Q96EY7	PTCD3	0.434316	-1.2923	3	4.6	20.7985	21.6654	23.313	21.1405	24.2015	24.3117
Q15042	RAB3GAP1	0.794407	6.50405	1	1.1	35.859	34.6485	24.0275	25.6592	25.1305	24.2331
Q9UKM9	RALY	0.199346	0.130847	11	31.7	30.411	29.9927	29.7108	29.6075	30.0556	30.0589
P62826	RAN	0.190942	0.152135	3	16.2	23.7802	24.8202	24.2637	24.2413	24.0949	24.0714
Q09028	RBBP4	3.86039	-2.56274	4	20.7	24.7893	24.5442	24.7357	27.056	27.1261	27.5753
Q16576	RBBP7	2.0018	-4.71478	5	26.8	23.6493	25.5618	22.1206	28.6341	28.033	28.809
P98175	RBM10	0.0754844	-0.0587928	10	13.7	26.9096	26.6737	26.0286	26.4988	26.7433	26.5462
Q8IXT5	RBM12B	1.41206	-0.616241	13	13.8	26.1505	26.679	26.7525	27.176	27.0036	27.2512
Q96PK6;A0A0A0MSL8	RBM14	0.416358	-1.34593	4	9.9	21.2822	25.4104	25.3915	25.1987	25.4115	25.5117
Q96T37	RBM15	0.546671	0.306524	4	7.1	24.031	23.6303	23.9869	23.1697	23.89	23.6689
Q96I25	RBM17	0.111825	0.093874	4	13	24.9152	25.0782	24.5687	25.2852	24.5527	24.4426
Q9NW64	RBM22	0.35175	-0.490512	2	6	21.4327	23.348	22.856	23.1884	22.944	22.9758
Q9NW13	RBM28	0.0526786	0.0610669	2	2.9	23.9798	22.6474	23.1659	23.0325	23.3568	23.2207
Q9Y5S9	RBM8A	0.00259611	-0.0017662	5	52.3	28.1474	28.1327	28.2472	27.7759	28.2255	28.5311
P38159;O75526;Q8N7X1	RBMX	0.537757	-0.347219	3	27.4	27.6408	28.1533	27.8373	27.8454	28.1513	28.6764
P62877	RBX1	1.46311	-0.729836	3	25	24.8967	25.0164	25.4978	25.8574	26.1154	25.6276
O94762	RECQL5	0.885972	0.170989	17	21.7	27.9585	27.7842	27.7847	27.5402	27.7019	27.7723
O60673	REV3L	0.222793	-0.192364	2	1	30.0904	30.4363	30.3633	31.0121	30.5475	29.9076
Q15287	RNPS1	0.358342	-0.25983	4	14.4	27.3833	28.3185	28.1161	28.4018	28.0693	28.1262
Q8IXW5	RPAP2	1.0883	0.461971	11	23	27.897	27.2841	27.7539	27.0379	27.2257	27.2854
P27635;Q96L21	RPL10;RPL10L	0.736995	1.70505	2	10.3	23.4774	23.0452	23.4967	19.9084	21.4611	23.5347
P62906	RPL10A	0.0106003	0.0491161	4	18.4	20.8235	22.7791	24.1843	22.8074	20.3916	24.4406
P62913	RPL11	0.659285	-0.518286	2	12.9	24.5172	24.1935	25.0513	24.7801	25.6046	24.9321
P30050	RPL12	0.0607968	0.370428	3	30.3	25.7472	26.1756	21.541	25.8666	25.3745	21.1114
P26373	RPL13	0.306497	-0.343678	2	10	23.8614	25.2098	24.9605	24.7259	24.9535	25.3832
P40429;Q6NVV1	RPL13A	0.79545	-2.18107	3	16.7	22.0335	23.9237	20.479	25.1003	22.7617	25.1175
P50914	RPL14	0.127476	0.893346	3	16.3	25.6225	24.4588	19.6026	21.7477	19.5693	25.6869
P61313	RPL15	0.531383	-0.229003	3	14.7	25.3928	25.3564	25.0183	25.2823	25.3997	25.7724
Q07020	RPL18	0.454497	-1.03277	3	19.7	21.3464	24.5737	22.8346	24.1826	23.3572	24.3133
Q02543	RPL18A	0.140858	-0.0766411	3	19.9	26.1742	26.0547	25.8174	26.1543	25.7679	26.3541
P84098	RPL19	0.0348991	0.0373427	2	13.3	25.5211	24.8343	24.3704	24.7171	24.7483	25.1483
P61353	RPL27	0.962842	-0.358341	1	6.6	24.8298	24.6617	24.7874	24.7852	25.3054	25.2632
P46776	RPL27A	0.370536	-0.388209	2	14.2	24.0749	25.2779	25.3742	25.4443	25.0322	25.4151
P47914	RPL29	0.404719	0.311996	1	9.4	25.1105	24.3463	24.0302	24.0609	24.2701	24.2199
P39023;Q92901	RPL3	0.00104082	-0.00147692	3	8.7	23.726	23.932	22.8738	22.8725	23.9762	23.6875
P62888	RPL30	0.541313	-2.18949	3	36.5	19.5173	25.0853	24.0789	25.765	24.0945	25.3905
P49207	RPL34	0.738228	2.08447	1	6	23.8305	23.5808	24.2272	21.0159	20.0708	24.2984
P36578	RPL4	0.420975	-1.60806	5	12.6	25.9046	26.1469	21.1534	25.8707	26.1972	25.9612
P46777	RPL5	0.176655	-0.0797329	6	24.9	25.8383	26.0838	25.9426	26.0774	25.7459	26.2806
Q02878	RPL6	0.697726	-0.299798	5	15.6	26.447	26.1479	26.3206	26.5643	26.3231	26.9274
P18124	RPL7	0.0022699	-0.00513331	7	33.1	27.02	27.1757	25.9149	26.9378	25.5337	27.6545
P62424	RPL7A	0.255999	-0.130262	6	26.3	26.8948	27.4489	26.9901	27.0957	27.1766	27.4523
P62917	RPL8	0.290521	-0.0765743	3	19.1	26.4611	26.5608	26.2435	26.5731	26.4013	26.5208
Q8NHW5;P05388	RPLP0P6;RPLP0	0.111815	0.057078	4	17.4	26.2978	25.8376	25.8562	25.7273	26.0186	26.0745
P05386	RPLP1	0.485443	-1.80729	2	36.8	20.174	25.3542	24.5041	25.3006	24.7082	25.4454
P05387	RPLP2	0.551492	0.78561	4	53	25.9016	26.2048	25.026	25.9041	24.1197	24.7519
Q96P16	RPRD1A	2.18318	0.898813	16	65.4	32.2481	32.7163	32.6421	31.7738	31.4562	31.68
Q9NQG5	RPRD1B	1.73405	0.497714	13	54	31.2473	31.4115	31.6586	30.9627	31.0156	30.846
Q5VT52	RPRD2	1.94548	0.452985	40	44.6	30.0421	30.2269	30.3694	29.6855	29.8093	29.7846
P62280	RPS11	0.260883	0.229563	3	22.2	25.692	24.6203	25.4925	25.0314	24.8327	25.2521
P25398	RPS12	0.0214303	-0.0119953	7	69.7	27.7468	27.8004	27.7553	27.6224	27.5661	28.15
P62263	RPS14	0.424628	-1.57414	2	21.2	24.6956	20.2049	21.3637	22.0054	24.3552	24.6261
P62249	RPS16	0.871471	-0.55278	3	22.6	25.2132	25.1142	24.6379	25.3913	25.2289	26.0035
P62269	RPS18	0.460751	0.329336	6	38.2	27.712	27.3057	27.1984	26.6954	26.9441	27.5885
P39019	RPS19	0.122754	0.101622	2	12.4	26.8783	26.2348	26.2854	26.1373	26.15	26.8064
Q86WX3	RPS19BP1	0.352605	0.7965	2	14.7	21.3097	23.224	23.2246	21.2585	23.1555	20.9548
P62266	RPS23	0.302974	0.292356	3	23.1	25.5583	25.114	25.7542	25.8192	24.6388	25.0914
P62851	RPS25	0.151278	-0.126244	4	28	25.8323	25.6025	25.2531	25.2599	25.6432	26.1636
P62979;P62987;P0CG47;P0CG48	RPS27A;UBA52;UBB;UBC	1.58129	-0.621302	5	35.9	30.7451	30.7967	30.2526	31.3099	31.1374	31.211
P62857	RPS28	0.21427	-0.285095	1	17.4	23.3801	24.9634	24.0672	24.6877	23.9457	24.6326
P23396	RPS3	0.468565	-0.136866	5	26.3	26.773	27.2058	27.0408	27.148	27.1567	27.1255
P61247	RPS3A	0.220046	0.113102	3	9.5	23.5169	23.6829	23.7738	23.8908	23.2551	23.4885
P62701;Q8TD47;P22090	RPS4X	0.460458	0.27696	3	13.3	25.2532	25.1677	25.9843	25.1799	25.2267	25.1677
P46782	RPS5	0.0256554	-0.0185362	7	31.4	26.7429	26.3755	26.492	26.2823	26.4009	26.9827
P62753	RPS6	0.0937654	-0.131441	3	15.7	25.8366	27.0831	27.4966	26.9039	27.0156	26.8911
P62241	RPS8	1.35469	-0.509293	10	57.7	27.5089	27.6834	27.96	28.3659	27.9948	28.3195
P46781	RPS9	0.0125694	-0.00931549	9	34	28.2861	28.471	28.301	28.8208	28.0257	28.2396
P08865	RPSA	0.476297	-0.818453	2	10.2	20.2288	22.1937	22.3459	22.5463	21.8298	22.8477
O76021	RSL1D1	0.228821	0.0740687	13	33.5	29.2042	29.3817	29.2087	29.0056	29.3941	29.1727
Q9Y3I0	RTCB	0.774328	-0.281371	2	5.3	22.8858	22.4253	22.9383	23.1045	23.0142	22.9747
Q9Y265	RUVBL1	0.192218	0.242771	5	14.7	25.5892	25.1643	24.1887	24.6092	25.2207	24.384
Q9Y230	RUVBL2	0.48032	0.436807	8	20.3	27.0796	26.1269	26.5349	26.2767	26.553	25.6012
Q15424	SAFB	1.13386	-0.368128	9	23.7	28.0994	27.8653	27.7587	28.4901	28.0971	28.2405
Q14151	SAFB2	0.211408	-0.09559	14	30.5	29.3004	29.0143	29.3051	29.0377	29.3247	29.5441
O00422	SAP18	0.0609882	-0.101749	5	26.1	26.5102	26.4712	24.8317	26	25.7663	26.3521
Q9H7N4	SCAF1	0.814546	0.403926	16	17.1	30.499	29.9237	30.3175	29.539	30.0431	29.9463
Q99590	SCAF11	0.652796	0.268451	35	31.2	32.5602	31.9309	32.1437	31.9233	31.9857	31.9205
O95104	SCAF4	2.84267	0.446626	4	6.5	24.9914	24.8587	24.8384	24.4518	24.3951	24.5017
Q9BYW2	SETD2	0.344582	0.351011	11	5.5	25.7368	25.0252	25.8579	25.4083	25.6231	24.5355
Q7Z333	SETX	0.342447	0.238814	6	3.1	26.0327	25.1775	25.8277	25.5849	25.5551	25.1814
Q15459	SF3A1	0.121332	0.0586313	16	25.2	27.543	27.046	27.3964	27.2011	27.461	27.1474
Q12874	SF3A3	0.13275	-0.130095	6	16	25.2762	25.2569	26.0238	25.2027	26.0953	25.6492
O75533	SF3B1	0.0981764	-0.0377108	19	19.2	27.3143	27.1999	27.1792	27.1802	27.5269	27.0996
Q13435	SF3B2	1.59244	-0.48011	9	13.7	26.3129	25.9338	25.9627	26.4766	26.6804	26.4926
Q15393	SF3B3	0.204726	-0.101226	14	15	26.7723	26.9726	26.8433	27.3272	26.7719	26.7927
P53007	SLC25A1	0.396053	-0.240821	5	17.4	26.8736	26.2168	26.702	26.7379	27.1614	26.6155
Q9UBX3	SLC25A10	0.25995	0.217721	1	11.8	24.1756	23.2397	24.0519	23.6898	23.2977	23.8266
Q9UJS0;O75746	SLC25A13	0.0644585	-0.0667025	6	11.4	24.6434	25.6731	24.7899	25.3418	24.7935	25.1713
P05141;Q9H0C2	SLC25A5	0.200317	0.212132	5	42.6	28.3276	27.0656	27.4177	27.3092	27.6973	27.168
P12236;P12235	SLC25A6;SLC25A4	1.02734	0.334318	5	48	29.9033	29.7226	29.4933	29.2414	29.56	29.3149
Q9NWH9	SLTM	0.474721	-0.317025	9	11.3	25.8971	25.6643	25.3543	25.6578	25.7714	26.4376
O60264;P28370	SMARCA5	0.941191	0.218711	25	26.6	28.4352	28.2974	28.4644	27.989	28.2699	28.2819
Q2TAY7	SMU1	0.0703858	-0.105769	1	2.1	21.7154	22.3815	21.1279	22.3278	21.0945	22.1198
O75643	SNRNP200	0.0640338	0.0909252	17	10	26.0716	26.6171	25.4258	26.1511	25.2577	26.4328
Q96DI7	SNRNP40	0.332726	-0.653207	3	14.3	21.6728	23.544	24.3916	23.7568	24.0536	23.7577
P08621	SNRNP70	1.52292	0.261831	10	26.1	27.0059	27.1363	27.0453	26.8392	26.8969	26.666
P09012	SNRPA	0.714233	-0.358165	4	24.1	25.2476	24.9024	25.5921	25.6788	25.7549	25.3828
P09234	SNRPC	0.0486653	-0.310141	2	18.9	21.3772	25.7974	24.2869	26.0937	20.622	25.6763
P62314	SNRPD1	0.236279	-0.22668	3	37	24.9398	23.765	24.3058	24.7288	24.7276	24.2343
P62316	SNRPD2	0.0516651	0.0342992	4	41.5	27.7879	27.1314	27.3022	27.2232	27.6011	27.2943
P62318	SNRPD3	0.248289	-0.189102	4	47.6	26.311	27.0561	27.045	26.901	27.329	26.7493
P62304	SNRPE	0.0206177	0.0220661	2	25	25.166	26.2969	25.8964	25.5421	26.0009	25.7501
P62306	SNRPF	0.206633	-0.0828012	3	34.9	26.8275	26.5594	26.8755	26.6023	26.9957	26.9127
P62308;A8MWD9	SNRPG;SNRPGP15	0.47428	-0.710662	2	25	22.1098	23.8984	22.8863	23.957	22.9001	24.1694
P63162;P14678	SNRPN;SNRPB	0.111508	0.318563	3	12.1	23.0415	24.7453	24.7931	22.1559	24.7633	24.705
Q13573	SNW1	0.395454	-1.14189	2	4.3	21.0665	24.1085	24.6134	24.1035	25.4015	23.709
P18583	SON	1.85657	-0.367959	12	7.3	25.9421	25.9354	25.7949	26.1182	26.2904	26.3678
Q96T58	SPEN	0.00906736	0.0099748	12	4.7	25.135	24.9181	25.0111	24.3549	25.0988	25.5806
O43791	SPOP	0.00701298	0.0306346	2	6.4	21.5208	20.0456	24.0939	20.2672	22.9334	22.3678
Q13813	SPTAN1	0.580268	-0.356087	12	5.5	24.4873	23.9524	23.9087	24.6033	24.735	24.0785
Q01082	SPTBN1	0.211678	-0.0838617	5	3	24.6101	24.221	24.5414	24.6835	24.3583	24.5823
Q68D10	SPTY2D1	0.923315	0.613563	6	14.9	26.4134	26.1304	25.7928	25.9326	25.5085	25.0549
P37108	SRP14	0.529738	0.212403	3	22.1	23.7383	23.3584	23.5907	23.5992	23.3268	23.1242
P49458	SRP9	0.372246	-1.17849	2	25.6	20.8247	24.7371	24.8595	24.5503	24.7351	24.6713
Q9UQ35	SRRM2	0.689469	0.241028	6	3.1	26.1497	25.653	25.7518	25.7042	25.5794	25.5478
Q07955	SRSF1	0.0647407	0.025781	5	23.8	26.1326	25.9161	26.1275	25.8092	26.2145	26.0751
O75494;Q8WXF0	SRSF10	0.00370546	0.0025444	7	28.6	26.5503	25.8941	25.8609	26.0834	26.1106	26.1037
P84103	SRSF3	1.12261	-1.23547	2	12.8	22.3913	23.8253	23.526	24.9978	24.0451	24.4061
Q13247;Q08170;Q13243	SRSF6;SRSF4	0.00636384	0.00415866	5	12.8	25.7576	25.8477	26.3181	26.1782	25.9885	25.7443
Q16629	SRSF7	0.518052	-0.262856	5	16.8	26.9369	27.5397	27.6258	27.5974	27.5623	27.7312
Q9BRL6;Q01130	SRSF8;SRSF2	0.577356	-0.505213	2	7.8	21.0363	20.804	21.0759	21.1884	21.0122	22.2313
Q13242	SRSF9	0.0134324	0.00488981	8	40.3	27.6634	27.4479	27.3825	27.6007	27.3244	27.554
Q9NUL3	STAU2	0.303137	0.613896	2	4.7	19.1789	19.634	21.4479	20.221	18.6799	19.5181
Q9UJZ1	STOML2	0.148114	0.212989	2	8.7	22.423	22.0772	20.8511	21.6144	21.9683	21.1296
Q8IX01	SUGP2	0.0626973	-0.105846	3	3.4	23.0953	24.0566	23.6039	24.7142	23.3049	23.0541
P63272	SUPT4H1	0.904325	0.523249	3	32.5	28.1134	28.5446	28.3529	28.1495	27.9415	27.3502
O00267	SUPT5H	1.57295	0.385447	35	39.6	31.1095	31.3096	31.2431	30.8477	30.9951	30.6631
Q7KZ85	SUPT6H	1.44281	0.122378	83	57.5	34.3687	34.3799	34.4874	34.2887	34.3093	34.2709
Q15022	SUZ12	1.05674	-2.40229	2	3.2	23.2525	20.0916	20.0068	23.4811	23.5397	23.5369
Q92804;P35637	TAF15	0.556368	-1.8262	3	6.1	19.462	24.0467	23.4827	24.4855	24.1282	23.8562
Q13148	TARDBP	0.155696	-0.166492	1	2.2	23.8479	23.5132	24.2706	24.1079	24.5889	23.4344
Q8IV04	TBC1D10C	0.223937	0.108836	1	2	29.0931	28.5166	28.8663	28.7081	28.8746	28.5666
Q15369	TCEB1	0.46213	-1.77936	5	53.6	20.7905	25.3839	25.7783	26.6063	25.6267	25.0579
Q15370	TCEB2	0.0237494	-0.0426254	6	50	26.4399	24.7184	26.5598	25.9763	25.7995	26.0702
P02787	TF	0.0468629	-0.154756	1	1.6	23.1003	24.309	21.3976	21.6741	24.2332	23.3639
P02786	TFRC	0.0699089	-0.320939	6	10.9	21.1544	24.1641	23.1556	20.8392	23.1169	25.4808
Q08188	TGM3	0.0551239	0.0942955	1	1.9	23.3625	22.7149	23.0863	22.055	23.9827	22.8432
Q96FV9	THOC1	0.272142	-0.149409	11	19.5	26.5507	26.9124	26.2298	26.8551	26.7598	26.5262
Q8NI27	THOC2	0.256043	0.154122	11	9	27.5275	26.8102	26.8754	26.9274	27.0313	26.792
Q96J01	THOC3	0.732082	-0.317828	5	22.8	25.412	25.867	25.3146	25.7538	25.7387	26.0546
Q13769	THOC5	0.304131	0.147249	7	11	26.8833	26.7201	26.5222	26.4154	26.8947	26.3738
Q86W42	THOC6	1.02786	-2.2357	4	14.4	24.7625	23.7405	21.5565	26.0374	25.9087	24.8205
Q6I9Y2	THOC7	0.51843	0.29097	6	39.7	26.6074	26.7773	26.1647	26.2153	26.517	25.9441
Q9Y2W1	THRAP3	1.79135	0.878244	19	24.3	29.5577	29.5707	29.8006	28.8083	28.3898	29.0962
Q9NS69	TOMM22	0.348633	0.273027	2	23.2	24.5306	23.9537	24.2689	23.5185	24.4815	23.9341
P11387;Q969P6	TOP1	1.63688	-1.30805	5	7.1	22.4423	22.9817	21.9354	23.8575	24.0577	23.3684
P11388	TOP2A	1.37909	-0.42926	17	18	27.6798	27.7727	27.7922	28.2619	28.3684	27.9021
P12270	TPR	1.30895	1.52335	4	2.3	22.9545	21.5333	22.1737	20.5466	21.379	20.1658
Q13595	TRA2A	0.13271	0.105511	4	17.4	27.2628	26.9428	26.4146	26.6938	26.5415	27.0684
P62995	TRA2B	0.497224	0.123829	7	30.9	28.9887	28.9695	28.9569	28.6512	28.8675	29.0249
P19474	TRIM21	0.0195286	-0.0115433	3	6.1	23.8873	23.5486	23.7953	23.8847	23.4206	23.9606
Q9UNY4	TTF2	2.17519	0.593688	20	23.3	27.5096	27.5273	27.4797	26.7757	27.1386	26.8213
P68371;P04350;Q3ZCM7	TUBB4B;TUBB4A	0.531077	0.351543	2	14.8	26.072	25.4038	25.3555	25.5493	25.291	24.9364
P10599	TXN	0.850796	0.0833448	2	21	26.2393	26.3076	26.3253	26.2379	26.1334	26.251
P26368	U2AF2	0.127842	-0.458499	2	5.9	19.2259	22.6366	21.0929	22.8371	19.8424	21.6514
O15042	U2SURP	0.406117	-1.33566	5	6.6	20.0208	24.0632	24.291	24.257	24.2943	23.8306
P31930	UQCRC1	0.95447	0.386986	2	6.7	23.4697	22.881	23.3134	22.8182	22.9643	22.7207
P22695	UQCRC2	0.517794	1.47276	5	14.8	24.8185	24.6779	24.585	24.5191	20.7284	24.4157
O95399	UTS2	0.538558	0.420936	2	15.3	27.9126	26.9361	27.2925	26.6175	27.2887	26.9722
Q2YD98	UVSSA	3.46857	-4.71243	6	11.4	19.8645	21.239	20.4815	25.109	25.4721	25.1411
O95183	VAMP5	0.298748	0.333902	1	6	22.2632	21.4765	21.9187	21.1847	21.1354	22.3367
Q9P0L0;O95292	VAPA;VAPB	0.28548	-0.312768	2	11.2	21.0912	22.0859	22.5687	22.1262	22.1753	22.3826
P21796	VDAC1	1.41781	5.14542	9	44.5	29.2118	24.1786	26.1621	23.0585	20.5967	20.4611
P45880	VDAC2	0.430484	0.635154	7	36.1	28.0285	26.3473	26.0864	26.3976	26.3029	25.8563
P08670;P17661;P41219;Q16352;P07196;P07197	VIM	0.153841	-0.520148	19	47.4	25.6172	27.1154	25.7335	28.9749	25.8867	25.1649
Q9GZS3	WDR61	2.61	-8.44501	15	67.2	20.7434	24.4538	22.8121	31.5155	29.8841	31.9446
Q9H967	WDR76	0.385974	0.245911	2	5.1	23.5667	23.5793	23.4853	23.6794	23.4298	22.7844
Q15007	WTAP	0.278126	-1.65933	6	21.7	24.9852	19.3265	19.4379	19.9174	24.6779	24.1323
Q9H0D6	XRN2	1.61364	0.53355	7	9.5	24.9236	25.0288	24.801	24.503	24.1124	24.5374
P67809;Q9Y2T7	YBX1	0.553407	0.150379	12	64.5	31.0958	30.8485	30.9664	30.9579	30.8686	30.633
P16989	YBX3	0.632954	0.39867	7	42.2	27.0433	26.2984	26.5064	26.0885	26.5673	25.9963
Q96MU7	YTHDC1	0.683036	-0.113368	5	6.7	26.239	26.2204	26.225	26.1965	26.3788	26.4491
O75152;A0A1B0GUI2	ZC3H11A	0.338557	0.246771	3	6	23.917	23.2842	22.8929	23.0365	23.1707	23.1466
Q6PJT7	ZC3H14	0.781074	-1.28992	3	5.8	23.8761	21.4073	23.4381	24.1617	24.1534	24.276
Q15326	ZMYND11	1.62804	0.357722	5	12.1	26.3189	26.3235	26.205	25.7396	26.0244	26.0102
Q5BKZ1	ZNF326	0.552332	-0.238668	14	32	28.8175	28.5499	28.6112	28.5551	29.1131	29.0264
Q9NWS9	ZNF446	1.72144	1.09645	7	20	26.8404	26.8005	26.5723	26.0775	25.1312	25.7151
Q96ME7	ZNF512	2.77358	0.863468	6	16.2	25.2561	25.2728	25.4068	24.3363	24.3514	24.6575
Q2TB10	ZNF800	2.35641	-3.61061	3	4.7	19.9027	21.6486	21.4889	24.0945	25.036	24.7415
O43309	ZSCAN12	0.23547	0.59843	2	5.6	22.0763	23.8606	23.4651	21.1565	22.3943	24.0559
Q15942	ZYX	0.227826	-0.291975	2	4.5	21.4315	19.7717	20.4717	21.0823	20.877	20.5915
A0A0G2JRQ6		0.70422	0.501639	1	6.8	29.1259	28.3045	28.4069	27.8206	28.0248	28.487
P01594;P01593		0.101518	-0.15457	1	13.7	25.9446	24.6819	25.6285	26.0231	25.9084	24.7873
A0A0U1RR11;A0A0U1RRI6		0.705141	-0.777572	1	2.9	27.0325	28.609	27.2395	28.2751	28.3547	28.584

## Sheet: Supplementary Table 7
List of crRNA, gRNA, siRNA and primer sequences (5’ to 3’)
crRNA	HsFANCA exon4: CACGCUAGAGGCAACCAUCC
	MmCsb exon2: GGGUGUGGACGUCUAUGACC
gRNA	HsXPA exon1: GGCGGCUUUAGAGCAACCCG
siRNA	TFIIS: ACAGAAAGGAUGAGACAAA
Genotyping primers	HsFANCA exon4 F: TTGTGTTTAAGGCTCTGCTTTG
	HsFANCA exon4 R: TCCTATTTTCCCAACCAGCTTA
	HsXPA exon1 F: AGCAGGTAGTTAGGCGGGTACT
	HsXPA exon1 R: GGGAGAATCTGCACACATACG
	MmCsb exon2 F: CAGTTGGGCAGGAGAATGGT
	MmCsb exon2 R: TCCTTCTCCGCATCAGCAAG
	MmAdh5 exon2 F: TTACTCGATCCAGCCAGCTT
	MmAdh5 exon2 R: TGTGATTCTGTGGCAGGAAG
	MmAldh2 exon12 F: ACAAGGATGACAGGGGAGTG
	MmAldh2 exon12 R: TCAGGCTGACCAACTCTGTG

## Sheet: Supplementary Table 8
List of antibodies
ACTB	Santa Cruz Biotechnology	sc-47778	1 to 4000
cleaved PARP (Asp214)	Cell Signaling Technology	#5625	1 to 1000
CSA	Abcam	ab137033	1 to 500
CSB	Santa Cruz Biotechnology	sc-398022	1 to 250
FANCA	Bethyl laboratories	A301-980A	1 to 1000
GFP	Santa Cruz Biotechnology	sc-9996	1 to 500
H2B	Abcam	ab1790	1 to 167
KU70	Cell Signaling Technology	#4588	1 to 1000
KU80	Cell Signaling Technology	#2180	1 to 1000
Myc	Santa Cruz Biotechnology	sc-40	1 to 1000
p62	Santa Cruz Biotechnology	sc-48431	1 to 250
p89	Santa Cruz Biotechnology	sc-271500	1 to 250
p97	Santa Cruz Biotechnology	sc-57492	1 to 250
RPB1 phospho-Ser2	Abcam	ab5095	1 to 500
RPB1 phospho-Ser2	Merck	04-1571-I	1 to 1000
SMC3	Bethyl laboratories	A300-060A	1 to 4000
TFIIS	Bethyl laboratories	A302-239A	1 to 333
TFIIS	Santa Cruz Biotechnology	sc-393520	1 to 250
UVSSA	Abnova	H00057654-B01P	1 to 500
Alexa Fluor 488 BrdU	BioLegend	#364106	1 to 20
FITC lineage cocktail	BioLegend	#133302	1 to 5
FITC CD41	BioLegend	#133903	1 to 200
FITC FcεRIα	BioLegend	#134305	1 to 200
APC CD117	BioLegend	#105811	1 to 20
PE Sca-1	BioLegend	#108107	1 to 40
Brilliant Violet 421 CD48	BioLegend	#103428	1 to 80
APC/Fire 750 CD150	BioLegend	#115940	1 to 80
Brilliant Violet 421 CD135	BioLegend	#135313	1 to 40
PE/Cy7 CD127	BioLegend	#135014	1 to 20
Brilliant Violet 421 CD16/32	BioLegend	#101332	1 to 80
APC/Fire 750 CD34	BioLegend	#128614	1 to 20

## Sheet: Supplementary Table 9
List of sequence data
Sample Name
DPC_transcription_DMSO_0h_1
DPC_transcription_DMSO_0h_2
DPC_transcription_DMSO_0h_3
DPC_transcription_DMSO_4h_1
DPC_transcription_DMSO_4h_2
DPC_transcription_DMSO_4h_3
DPC_transcription_DRB_0h_1
DPC_transcription_DRB_0h_2
DPC_transcription_DRB_0h_3
DPC_transcription_DRB_4h_1
DPC_transcription_DRB_4h_2
DPC_transcription_DRB_4h_3
DPC_transcription_Triptolide_0h_1
DPC_transcription_Triptolide_0h_2
DPC_transcription_Triptolide_0h_3
DPC_transcription_Triptolide_4h_1
DPC_transcription_Triptolide_4h_2
DPC_transcription_Triptolide_4h_3
DPC_TCR1_WT_0h_1
DPC_TCR1_WT_0h_2
DPC_TCR1_WT_0h_3
DPC_TCR1_WT_4h_1
DPC_TCR1_WT_4h_2
DPC_TCR1_WT_4h_3
DPC_TCR1_CSB_KO_0h_1
DPC_TCR1_CSB_KO_0h_2
DPC_TCR1_CSB_KO_0h_3
DPC_TCR1_CSB_KO_4h_1
DPC_TCR1_CSB_KO_4h_2
DPC_TCR1_CSB_KO_4h_3
DPC_TCR1_CSB-Complementation_0h_1
DPC_TCR1_CSB-Complementation_0h_2
DPC_TCR1_CSB-Complementation_0h_3
DPC_TCR1_CSB-Complementation_4h_1
DPC_TCR1_CSB-Complementation_4h_2
DPC_TCR1_CSB-Complementation_4h_3
DPC_TCR2_WT_0h_1
DPC_TCR2_WT_0h_2
DPC_TCR2_WT_0h_3
DPC_TCR2_WT_4h_1
DPC_TCR2_WT_4h_2
DPC_TCR2_WT_4h_3
DPC_TCR2_UVSSA_KO_0h_1
DPC_TCR2_UVSSA_KO_0h_2
DPC_TCR2_UVSSA_KO_0h_3
DPC_TCR2_UVSSA_KO_4h_1
DPC_TCR2_UVSSA_KO_4h_2
DPC_TCR2_UVSSA_KO_4h_3
DPC_TCR2_POLR2A-MT_0h_1
DPC_TCR2_POLR2A-MT_0h_2
DPC_TCR2_POLR2A-MT_0h_3
DPC_TCR2_POLR2A-MT_4h_1
DPC_TCR2_POLR2A-MT_4h_2
DPC_TCR2_POLR2A-MT_4h_3
DPC_p97_DMSO_0h_1
DPC_p97_DMSO_0h_2
DPC_p97_DMSO_0h_3
DPC_p97_DMSO_4h_1
DPC_p97_DMSO_4h_2
DPC_p97_DMSO_4h_3
DPC_p97_CB5083_0h_1
DPC_p97_CB5083_0h_2
DPC_p97_CB5083_0h_3
DPC_p97_CB5083_4h_1
DPC_p97_CB5083_4h_2
DPC_p97_CB5083_4h_3
DPC_p97_NMS873_0h_1
DPC_p97_NMS873_0h_2
DPC_p97_NMS873_0h_3
DPC_p97_NMS873_4h_1
DPC_p97_NMS873_4h_2
DPC_p97_NMS873_4h_3
DPC_proteasome_DMSO_0h_1
DPC_proteasome_DMSO_0h_2
DPC_proteasome_DMSO_0h_3
DPC_proteasome_DMSO_4h_1
DPC_proteasome_DMSO_4h_2
DPC_proteasome_DMSO_4h_3
DPC_proteasome_Epoxomicin_0h_1
DPC_proteasome_Epoxomicin_0h_2
DPC_proteasome_Epoxomicin_0h_3
DPC_proteasome_Epoxomicin_4h_1
DPC_proteasome_Epoxomicin_4h_2
DPC_proteasome_Epoxomicin_4h_3
DPC_proteasome_MG262_0h_1
DPC_proteasome_MG262_0h_2
DPC_proteasome_MG262_0h_3
DPC_proteasome_MG262_4h_1
DPC_proteasome_MG262_4h_2
DPC_proteasome_MG262_4h_3
DPC_CSB_KOwith_DMSO_0h_1
DPC_CSB_KOwith_DMSO_0h_2
DPC_CSB_KOwith_DMSO_0h_3
DPC_CSB_KOwith_DMSO_4h_1
DPC_CSB_KOwith_DMSO_4h_2
DPC_CSB_KOwith_DMSO_4h_3
DPC_CSB_KOwith_NMS873_0h_1
DPC_CSB_KOwith_NMS873_0h_2
DPC_CSB_KOwith_NMS873_0h_3
DPC_CSB_KOwith_NMS873_4h_1
DPC_CSB_KOwith_NMS873_4h_2
DPC_CSB_KOwith_NMS873_4h_3
DPC_CSB_KOwith_MG262_0h_1
DPC_CSB_KOwith_MG262_0h_2
DPC_CSB_KOwith_MG262_0h_3
DPC_CSB_KOwith_MG262_4h_1
DPC_CSB_KOwith_MG262_4h_2
DPC_CSB_KOwith_MG262_4h_3
DPC_H2B_WT_0h_1
DPC_H2B_WT_0h_2
DPC_H2B_WT_0h_3
DPC_H2B_WT_4h_1
DPC_H2B_WT_4h_2
DPC_H2B_WT_4h_3
DPC_H2B_CSB_KO_0h_1
DPC_H2B_CSB_KO_0h_2
DPC_H2B_CSB_KO_0h_3
DPC_H2B_CSB_KO_4h_1
DPC_H2B_CSB_KO_4h_2
DPC_H2B_CSB_KO_4h_3
Input_transcription_DMSO_0h_1
Input_transcription_DMSO_4h_1
Input_transcription_DRB_0h_1
Input_transcription_DRB_4h_1
DPC_BM_Adh5Aldh2_1
DPC_BM_Adh5Aldh2_2
DPC_BM_Adh5Aldh2_3
DPC_BM_Adh5Aldh2Csb_1
DPC_BM_Adh5Aldh2Csb_2
DPC_BM_Adh5Aldh2Csb_3
Input_BM_Adh5Aldh2_1
Input_BM_Adh5Aldh2_2
Input_BM_Adh5Aldh2Csb_1
Input_BM_Adh5Aldh2Csb_2
RNA_BM_1
RNA_BM_2
RNA_BM_3
DPC_HeLa_synchronized_WT_0h_1
DPC_HeLa_synchronized_WT_0h_2
DPC_HeLa_synchronized_WT_0h_3
DPC_HeLa_synchronized_WT_4h_1
DPC_HeLa_synchronized_WT_4h_2
DPC_HeLa_synchronized_WT_4h_3
DPC_HeLa_synchronized_CSB_0h_1
DPC_HeLa_synchronized_CSB_0h_2
DPC_HeLa_synchronized_CSB_0h_3
DPC_HeLa_synchronized_CSB_4h_1
DPC_HeLa_synchronized_CSB_4h_2
DPC_HeLa_synchronized_CSB_4h_3
DPC_siCTRL_0h_1
DPC_siCTRL_0h_2
DPC_siCTRL_0h_3
DPC_siCTRL_4h_1
DPC_siCTRL_4h_2
DPC_siCTRL_4h_3
DPC_siTFIIS_0h_1
DPC_siTFIIS_0h_2
DPC_siTFIIS_0h_3
DPC_siTFIIS_4h_1
DPC_siTFIIS_4h_2
DPC_siTFIIS_4h_3

## Sheet: Supplementary Table 10
Gene ID	Gene Name	Average TPM
ENSMUSG00000000001	Gnai3	126.219
ENSMUSG00000000003	Pbsn	0
ENSMUSG00000000028	Cdc45	86.5648
ENSMUSG00000000031	H19	0.498435
ENSMUSG00000000037	Scml2	3.16514
ENSMUSG00000000049	Apoh	0.179917
ENSMUSG00000000056	Narf	33.3785
ENSMUSG00000000058	Cav2	2.80675
ENSMUSG00000000078	Klf6	26.4319
ENSMUSG00000000085	Scmh1	18.9005
ENSMUSG00000000088	Cox5a	481.98
ENSMUSG00000000093	Tbx2	0.0942413
ENSMUSG00000000094	Tbx4	0
ENSMUSG00000000103	Zfy2	0
ENSMUSG00000000120	Ngfr	0.381901
ENSMUSG00000000125	Wnt3	0
ENSMUSG00000000126	Wnt9a	0.0787337
ENSMUSG00000000127	Fer	4.93772
ENSMUSG00000000131	Xpo6	42.239
ENSMUSG00000000134	Tfe3	24.8161
ENSMUSG00000000142	Axin2	1.34638
ENSMUSG00000000148	Brat1	16.6211
ENSMUSG00000000149	Gna12	62.0531
ENSMUSG00000000154	Slc22a18	2.96642
ENSMUSG00000000157	Itgb2l	2.61173
ENSMUSG00000000159	Igsf5	0.0859167
ENSMUSG00000000167	Pih1d2	1.74129
ENSMUSG00000000168	Dlat	48.7687
ENSMUSG00000000171	Sdhd	251.458
ENSMUSG00000000182	Fgf23	0
ENSMUSG00000000183	Fgf6	0
ENSMUSG00000000184	Ccnd2	77.1181
ENSMUSG00000000194	Gpr107	17.315
ENSMUSG00000000197	Nalcn	0
ENSMUSG00000000202	Btbd17	0
ENSMUSG00000000204	Slfn4	0.721241
ENSMUSG00000000214	Th	0
ENSMUSG00000000215	Ins2	0
ENSMUSG00000000216	Scnn1g	0.0111783
ENSMUSG00000000223	Drp2	0.207559
ENSMUSG00000000244	Tspan32	73.2189
ENSMUSG00000000247	Lhx2	0.050898
ENSMUSG00000000248	Clec2g	1.48797
ENSMUSG00000000253	Gmpr	20.1604
ENSMUSG00000000263	Glra1	0
ENSMUSG00000000266	Mid2	0.075225
ENSMUSG00000000275	Trim25	35.0218
ENSMUSG00000000276	Dgke	4.16478
ENSMUSG00000000278	Scpep1	52.8697
ENSMUSG00000000282	Mnt	19.3433
ENSMUSG00000000290	Itgb2	83.1495
ENSMUSG00000000295	Hddc2	34.4547
ENSMUSG00000000296	Tpd52l1	0.0223523
ENSMUSG00000000301	Pemt	12.2504
ENSMUSG00000000303	Cdh1	16.5031
ENSMUSG00000000305	Cdh4	0.00538333
ENSMUSG00000000308	Ckmt1	0
ENSMUSG00000000317	Bcl6b	0.135982
ENSMUSG00000000318	Clec10a	16.8354
ENSMUSG00000000320	Alox12	44.4697
ENSMUSG00000000325	Arvcf	5.6805
ENSMUSG00000000326	Comt	87.8088
ENSMUSG00000000339	Rtca	58.8248
ENSMUSG00000000340	Dbt	18.3691
ENSMUSG00000000346	Dazap2	364.399
ENSMUSG00000000355	Mcts1	80.7118
ENSMUSG00000000359	Rem1	1.80034
ENSMUSG00000000365	Rnf17	2.4964
ENSMUSG00000000374	Trappc10	44.5984
ENSMUSG00000000378	Ccm2	61.1807
ENSMUSG00000000381	Wap	0
ENSMUSG00000000384	Tbrg4	65.005
ENSMUSG00000000385	Tmprss2	0
ENSMUSG00000000386	Mx1	4.16591
ENSMUSG00000000392	Fap	0.357581
ENSMUSG00000000394	Gcg	0
ENSMUSG00000000399	Ndufa9	163.378
ENSMUSG00000000402	Egfl6	0.131875
ENSMUSG00000000409	Lck	17.453
ENSMUSG00000000411	Tssk3	0.060412
ENSMUSG00000000416	Cttnbp2	0.0549893
ENSMUSG00000000420	Galnt1	104.712
ENSMUSG00000000435	Myf5	0
ENSMUSG00000000439	Mkrn2	12.8343
ENSMUSG00000000440	Pparg	1.53508
ENSMUSG00000000441	Raf1	52.6113
ENSMUSG00000000486	2024-09-01	102.649
ENSMUSG00000000489	Pdgfb	4.85044
ENSMUSG00000000530	Acvrl1	2.07736
ENSMUSG00000000531	Grasp	1.80343
ENSMUSG00000000532	Acvr1b	14.8937
ENSMUSG00000000538	Tom1l2	10.7093
ENSMUSG00000000544	Gpa33	0
ENSMUSG00000000552	Zfp385a	24.9464
ENSMUSG00000000555	Itga5	28.0837
ENSMUSG00000000560	Gabra2	0
ENSMUSG00000000561	Wdr77	50.8515
ENSMUSG00000000562	Adora3	6.44951
ENSMUSG00000000563	Atp5f1	297.649
ENSMUSG00000000567	Sox9	0.00707067
ENSMUSG00000000568	Hnrnpd	129.057
ENSMUSG00000000579	Dynlt1c	33.7699
ENSMUSG00000000581	C1d	52.2594
ENSMUSG00000000594	Gm2a	108.688
ENSMUSG00000000600	Krit1	23.3144
ENSMUSG00000000605	Clcn4	24.298
ENSMUSG00000000606	Vmn2r88	0
ENSMUSG00000000617	Grm6	3.26804
ENSMUSG00000000627	Sema4f	0.541319
ENSMUSG00000000628	Hk2	33.5332
ENSMUSG00000000631	Myo18a	39.9613
ENSMUSG00000000632	Sez6	0
ENSMUSG00000000673	Haao	25.5642
ENSMUSG00000000682	Cd52	563.898
ENSMUSG00000000686	Abhd15	14.3274
ENSMUSG00000000690	Hoxb6	0.022925
ENSMUSG00000000693	Loxl3	1.62871
ENSMUSG00000000701	Tcl1b5	0
ENSMUSG00000000706	Btn1a1	0.8474
ENSMUSG00000000708	Kat2b	13.6218
ENSMUSG00000000711	Rab5b	63.5611
ENSMUSG00000000724	Cryba1	0
ENSMUSG00000000730	Dnmt3l	0.613833
ENSMUSG00000000731	Aire	0.0277857
ENSMUSG00000000732	Icosl	7.03562
ENSMUSG00000000738	Spg7	26.1402
ENSMUSG00000000739	Sult5a1	0.0291963
ENSMUSG00000000740	Rpl13	3720.53
ENSMUSG00000000743	Chmp1a	80.1746
ENSMUSG00000000751	Rpa1	113.693
ENSMUSG00000000753	Serpinf1	43.1234
ENSMUSG00000000759	Tubgcp3	35.7332
ENSMUSG00000000766	Oprm1	0.0194697
ENSMUSG00000000776	Polr3d	19.0326
ENSMUSG00000000782	Tcf7	19.2328
ENSMUSG00000000787	Ddx3x	263.235
ENSMUSG00000000791	Il12rb1	2.351
ENSMUSG00000000792	Slc5a5	0.0273863
ENSMUSG00000000794	Kcnn3	0
ENSMUSG00000000804	Usp32	19.3793
ENSMUSG00000000805	Car4	0
ENSMUSG00000000811	Txnrd3	10.6915
ENSMUSG00000000817	Fasl	0.466549
ENSMUSG00000000823	Zfp512b	15.9152
ENSMUSG00000000826	Dnajc5	21.6388
ENSMUSG00000000827	Tpd52l2	25.4563
ENSMUSG00000000838	Fmr1	51.7663
ENSMUSG00000000861	Bcl11a	65.0876
ENSMUSG00000000869	Il4	4.62516
ENSMUSG00000000876	Pxmp4	28.5305
ENSMUSG00000000881	Dlg3	5.06615
ENSMUSG00000000884	Gnb1l	5.14857
ENSMUSG00000000889	Dbh	0
ENSMUSG00000000901	Mmp11	2.3543
ENSMUSG00000000902	Smarcb1	84.3406
ENSMUSG00000000903	Vpreb3	46.5241
ENSMUSG00000000915	Hip1r	15.7301
ENSMUSG00000000916	Nsun5	23.6775
ENSMUSG00000000934	Top1mt	9.78251
ENSMUSG00000000938	Hoxa10	1.10829
ENSMUSG00000000942	Hoxa4	0.519565
ENSMUSG00000000948	Gm38393	0
ENSMUSG00000000957	Mmp14	17.4555
ENSMUSG00000000958	Slc7a7	9.44263
ENSMUSG00000000959	Oxa1l	89.0952
ENSMUSG00000000976	Heatr6	16.5345
ENSMUSG00000000982	Ccl3	19.4208
ENSMUSG00000000983	Wfdc18	0.056784
ENSMUSG00000001014	Icam4	17.9901
ENSMUSG00000001016	Ilf2	154.199
ENSMUSG00000001017	Chtop	85.533
ENSMUSG00000001018	Snapin	21.7741
ENSMUSG00000001020	S100a4	216.532
ENSMUSG00000001021	S100a3	0.0440427
ENSMUSG00000001023	S100a5	0
ENSMUSG00000001025	S100a6	121.101
ENSMUSG00000001027	Scn4a	0.053416
ENSMUSG00000001029	Icam2	52.9818
ENSMUSG00000001034	Mapk7	11.6114
ENSMUSG00000001036	Epn2	0.293967
ENSMUSG00000001039	B9d1	1.95274
ENSMUSG00000001052	Sec24b	31.694
ENSMUSG00000001053	N4bp3	5.34001
ENSMUSG00000001054	Rmnd5b	31.6127
ENSMUSG00000001056	Nhp2	240.293
ENSMUSG00000001062	Vps9d1	8.53707
ENSMUSG00000001065	Zfp276	7.98704
ENSMUSG00000001076	C1ql4	0
ENSMUSG00000001082	Mfsd10	81.9344
ENSMUSG00000001089	Luzp1	3.20741
ENSMUSG00000001095	Slc13a2	0.0602197
ENSMUSG00000001098	Kctd10	69.3063
ENSMUSG00000001100	Poldip2	96.5001
ENSMUSG00000001103	Sebox	0
ENSMUSG00000001105	Ift20	56.2212
ENSMUSG00000001119	Col6a1	0.633666
ENSMUSG00000001120	Pcbp3	7.9048
ENSMUSG00000001123	Lgals9	301.117
ENSMUSG00000001127	Araf	41.8722
ENSMUSG00000001128	Cfp	72.1015
ENSMUSG00000001131	Timp1	0.658601
ENSMUSG00000001134	Uxt	43.548
ENSMUSG00000001138	Cnnm3	16.6111
ENSMUSG00000001143	Lman2l	23.174
ENSMUSG00000001150	Mcm3ap	30.5186
ENSMUSG00000001151	Pcnt	26.8113
ENSMUSG00000001155	Ftcd	0.0303843
ENSMUSG00000001156	Mxd1	15.8569
ENSMUSG00000001157	Gmcl1	20.4845
ENSMUSG00000001158	Snrnp27	71.0996
ENSMUSG00000001166	Oas1c	2.32836
ENSMUSG00000001168	Oas1h	0
ENSMUSG00000001173	Ocrl	25.4418
ENSMUSG00000001175	Calm1	96.6565
ENSMUSG00000001211	Agpat3	19.595
ENSMUSG00000001225	Slc26a3	0.685655
ENSMUSG00000001227	Sema6b	6.60106
ENSMUSG00000001228	Uhrf1	207.049
ENSMUSG00000001229	Dpp9	49.1443
ENSMUSG00000001240	Ramp2	18.915
ENSMUSG00000001247	Lsr	2.52467
ENSMUSG00000001248	Gramd1a	27.7479
ENSMUSG00000001249	Hpn	31.1387
ENSMUSG00000001260	Gabrg1	0
ENSMUSG00000001270	Ckb	12.9863
ENSMUSG00000001280	Sp1	45.1046
ENSMUSG00000001281	Itgb7	104.233
ENSMUSG00000001285	Myg1	40.2566
ENSMUSG00000001288	Rarg	16.3394
ENSMUSG00000001289	Pfdn5	176.969
ENSMUSG00000001300	Efnb2	0.253687
ENSMUSG00000001305	Rrp15	49.8765
ENSMUSG00000001313	Rnd2	3.15037
ENSMUSG00000001323	Srr	5.95284
ENSMUSG00000001333	Sync	0.0989523
ENSMUSG00000001334	Fndc5	0.184944
ENSMUSG00000001348	Acp5	37.0518
ENSMUSG00000001349	Cnn1	0.13705
ENSMUSG00000001366	Fbxo9	39.2837
ENSMUSG00000001376	Vps50	18.4612
ENSMUSG00000001380	Hars	147.316
ENSMUSG00000001383	Zmat2	84.0898
ENSMUSG00000001403	Ube2c	382.146
ENSMUSG00000001415	Smg5	48.882
ENSMUSG00000001416	Cct3	257.155
ENSMUSG00000001418	Glmp	32.6641
ENSMUSG00000001419	Mef2d	66.0776
ENSMUSG00000001420	Tmem79	3.11836
ENSMUSG00000001424	Snd1	166.317
ENSMUSG00000001435	Col18a1	0.373456
ENSMUSG00000001436	Slc19a1	38.7196
ENSMUSG00000001440	Kpnb1	218.503
ENSMUSG00000001441	Npepps	51.4558
ENSMUSG00000001444	Tbx21	1.20667
ENSMUSG00000001445	Mrpl10	64.7109
ENSMUSG00000001467	Cyp51	17.7693
ENSMUSG00000001472	Tcf25	79.5234
ENSMUSG00000001473	Tubb6	7.65979
ENSMUSG00000001482	Def8	63.3831
ENSMUSG00000001493	Meox1	0.0131227
ENSMUSG00000001494	Sost	0
ENSMUSG00000001496	Nkx2-1	0.0118727
ENSMUSG00000001497	Pax9	0.332295
ENSMUSG00000001504	Irx2	0.0118027
ENSMUSG00000001506	Col1a1	101.773
ENSMUSG00000001507	Itga3	0.203003
ENSMUSG00000001508	Sgca	0.0193287
ENSMUSG00000001510	Dlx3	0.217057
ENSMUSG00000001517	Foxm1	48.2537
ENSMUSG00000001518	Itfg2	16.8869
ENSMUSG00000001520	Nrip2	0.478274
ENSMUSG00000001521	Tulp3	3.03265
ENSMUSG00000001524	Gtf2h4	31.2326
ENSMUSG00000001525	Tubb5	1160.33
ENSMUSG00000001542	Ell2	18.6186
ENSMUSG00000001552	Jup	5.67008
ENSMUSG00000001555	Fkbp10	0.955507
ENSMUSG00000001558	Klhl10	0.164598
ENSMUSG00000001566	Mnx1	0
ENSMUSG00000001569	Nom1	15.6757
ENSMUSG00000001576	Ergic1	58.6887
ENSMUSG00000001583	Tnk1	0.338589
ENSMUSG00000001588	Acap1	67.0639
ENSMUSG00000001604	Tcea3	0.256095
ENSMUSG00000001622	Csn3	0.0191053
ENSMUSG00000001627	Ifrd1	44.4128
ENSMUSG00000001630	Stk38l	4.10286
ENSMUSG00000001632	Brpf1	34.1431
ENSMUSG00000001642	Akr1b3	132.211
ENSMUSG00000001655	Hoxc13	0
ENSMUSG00000001656	Hoxc11	0.0171297
ENSMUSG00000001657	Hoxc8	0.01504
ENSMUSG00000001661	Hoxc6	0.097464
ENSMUSG00000001663	Gstt1	1.86126
ENSMUSG00000001665	Gstt3	4.03517
ENSMUSG00000001666	Ddt	52.7835
ENSMUSG00000001670	Tat	0.0213977
ENSMUSG00000001672	Marveld3	0.011948
ENSMUSG00000001674	Ddx18	101.225
ENSMUSG00000001687	Ubl3	40.2385
ENSMUSG00000001700	Gramd3	6.71537
ENSMUSG00000001707	Eef1e1	46.1638
ENSMUSG00000001729	Akt1	158.004
ENSMUSG00000001739	Cldn15	40.9233
ENSMUSG00000001741	Il16	44.9701
ENSMUSG00000001750	Tcirg1	77.6568
ENSMUSG00000001751	Naglu	15.9696
ENSMUSG00000001755	Ppat	36.139
ENSMUSG00000001761	Smo	17.0315
ENSMUSG00000001763	Tspan33	78.6506
ENSMUSG00000001767	Crnkl1	38.5853
ENSMUSG00000001768	Rin2	4.13385
ENSMUSG00000001773	Folh1	0
ENSMUSG00000001774	Chordc1	61.8891
ENSMUSG00000001783	Rtcb	205.859
ENSMUSG00000001785	Pwp1	49.0256
ENSMUSG00000001786	Fbxo7	36.0191
ENSMUSG00000001794	Capns1	172.019
ENSMUSG00000001802	Lrp3	0.0247583
ENSMUSG00000001804	Dsg4	0
ENSMUSG00000001815	Evx2	0
ENSMUSG00000001819	Hoxd13	0
ENSMUSG00000001823	Hoxd12	0
ENSMUSG00000001827	Folr1	1.01882
ENSMUSG00000001829	Clpb	23.9959
ENSMUSG00000001833	2024-09-07	87.9908
ENSMUSG00000001844	Zdhhc4	55.5334
ENSMUSG00000001847	Rac1	171.469
ENSMUSG00000001855	Nup214	62.7823
ENSMUSG00000001864	Aif1l	0.20456
ENSMUSG00000001865	Cpa3	140.585
ENSMUSG00000001870	Ltbp1	8.56848
ENSMUSG00000001891	Ugp2	36.7135
ENSMUSG00000001901	Kcnh6	0.114577
ENSMUSG00000001909	Trmt1	44.6233
ENSMUSG00000001910	Nacc1	83.7246
ENSMUSG00000001911	Nfix	22.6177
ENSMUSG00000001918	Slc1a5	94.2214
ENSMUSG00000001924	Uba1	287.531
ENSMUSG00000001930	Vwf	35.4177
ENSMUSG00000001942	Siae	15.2352
ENSMUSG00000001943	Vsig2	1.04151
ENSMUSG00000001946	Esam	7.35194
ENSMUSG00000001948	Spa17	4.25117
ENSMUSG00000001962	Fam50a	47.1139
ENSMUSG00000001964	Emd	119.225
ENSMUSG00000001983	Taco1	24.5585
ENSMUSG00000001985	Grik3	4.5e-05
ENSMUSG00000001986	Gria3	28.6371
ENSMUSG00000001988	Npas1	0.974733
ENSMUSG00000001995	Sipa1l2	2.29685
ENSMUSG00000001998	Ap4e1	11.7082
ENSMUSG00000001999	Blvra	57.7588
ENSMUSG00000002006	Pdzd4	11.8396
ENSMUSG00000002007	Srpk3	0.439691
ENSMUSG00000002010	Idh3g	182.61
ENSMUSG00000002012	Pnck	3.16455
ENSMUSG00000002014	Ssr4	381.48
ENSMUSG00000002015	Bcap31	223.272
ENSMUSG00000002017	Fam98a	52.364
ENSMUSG00000002020	Ltbp2	0.195193
ENSMUSG00000002028	Kmt2a	17.4903
ENSMUSG00000002031	Ift46	9.91502
ENSMUSG00000002032	Tmem25	0.362386
ENSMUSG00000002033	Cd3g	11.5567
ENSMUSG00000002043	Trappc6a	60.5715
ENSMUSG00000002052	Supt6	47.8837
ENSMUSG00000002055	Spag5	51.1219
ENSMUSG00000002057	Foxn1	0
ENSMUSG00000002058	Unc119	48.4009
ENSMUSG00000002059	Rab34	1.21171
ENSMUSG00000002064	Sdf2	66.5386
ENSMUSG00000002068	Ccne1	64.3337
ENSMUSG00000002076	Hsf2bp	0.0181123
ENSMUSG00000002083	Bbc3	10.6026
ENSMUSG00000002100	Mybpc3	0.106323
ENSMUSG00000002102	Psmc3	207.654
ENSMUSG00000002103	Acp2	13.0309
ENSMUSG00000002104	Rapsn	4.81959
ENSMUSG00000002105	Slc39a13	9.55082
ENSMUSG00000002107	Celf2	72.8916
ENSMUSG00000002108	Nr1h3	0.948776
ENSMUSG00000002109	Ddb2	8.13618
ENSMUSG00000002111	Spi1	162.654
ENSMUSG00000002129	Sf3a1	83.8798
ENSMUSG00000002147	Stat6	63.2832
ENSMUSG00000002190	Clgn	0.912286
ENSMUSG00000002204	Napsa	304.819
ENSMUSG00000002205	Vrk3	49.9532
ENSMUSG00000002210	Smg9	34.0599
ENSMUSG00000002221	Paxip1	30.8627
ENSMUSG00000002222	Rmnd5a	41.3499
ENSMUSG00000002227	Mov10	11.8657
ENSMUSG00000002228	Ppm1j	0.57198
ENSMUSG00000002233	Rhoc	2.03053
ENSMUSG00000002240	Prr27	0
ENSMUSG00000002249	Tead3	0.473744
ENSMUSG00000002250	Ppard	12.8209
ENSMUSG00000002257	Def6	94.4443
ENSMUSG00000002265	Peg3	0.0368043
ENSMUSG00000002266	Zim1	0
ENSMUSG00000002274	Metrn	53.1255
ENSMUSG00000002279	Lmf1	16.0488
ENSMUSG00000002280	Narfl	19.2478
ENSMUSG00000002289	Angptl4	12.0701
ENSMUSG00000002297	Dbf4	54.1736
ENSMUSG00000002307	Daxx	46.5
ENSMUSG00000002308	Cd320	13.2603
ENSMUSG00000002319	Ipo4	21.3047
ENSMUSG00000002320	Tm9sf1	34.627
ENSMUSG00000002324	Rec8	9.2054
ENSMUSG00000002325	Irf9	29.386
ENSMUSG00000002326	Gmpr2	38.7039
ENSMUSG00000002329	Mdp1	42.178
ENSMUSG00000002332	Dhrs1	34.0563
ENSMUSG00000002341	Ncan	0
ENSMUSG00000002342	Tmem161a	20.0009
ENSMUSG00000002343	Armc6	14.7671
ENSMUSG00000002345	Borcs8	57.228
ENSMUSG00000002346	Slc25a42	7.1203
ENSMUSG00000002365	Snx9	36.9287
ENSMUSG00000002372	Ranbp3	72.9858
ENSMUSG00000002379	Ndufa11	42.4129
ENSMUSG00000002384	Bmp8b	0.132158
ENSMUSG00000002393	Nr2f6	5.94761
ENSMUSG00000002395	Use1	96.826
ENSMUSG00000002396	Ocel1	14.4062
ENSMUSG00000002409	Dyrk1b	5.6713
ENSMUSG00000002413	Braf	13.5807
ENSMUSG00000002416	Ndufb2	57.5854
ENSMUSG00000002428	Hltf	20.5795
ENSMUSG00000002455	Prpf6	51.0449
ENSMUSG00000002458	Rgs19	110.044
ENSMUSG00000002459	Rgs20	0
ENSMUSG00000002475	Abhd3	0
ENSMUSG00000002477	Snrpd1	380.805
ENSMUSG00000002486	Tchp	9.63328
ENSMUSG00000002489	Tiam1	46.0514
ENSMUSG00000002496	Tsc2	32.1512
ENSMUSG00000002500	Rpl3l	0.421652
ENSMUSG00000002504	Slc9a3r2	2.05854
ENSMUSG00000002524	Puf60	145.112
ENSMUSG00000002546	Golga2	36.556
ENSMUSG00000002550	Uck1	58.5707
ENSMUSG00000002565	Scin	2.29643
ENSMUSG00000002578	Ikzf4	0.0668537
ENSMUSG00000002580	Mien1	68.0126
ENSMUSG00000002588	Pon1	0.0302967
ENSMUSG00000002602	Axl	4.59156
ENSMUSG00000002603	Tgfb1	316.874
ENSMUSG00000002608	Ccdc97	41.8108
ENSMUSG00000002617	Zfp40	4.5521
ENSMUSG00000002625	Akap8l	28.085
ENSMUSG00000002633	Shh	0
ENSMUSG00000002635	Pdcd2l	21.7802
ENSMUSG00000002658	Gtf2f1	139.983
ENSMUSG00000002660	Clpp	67.8473
ENSMUSG00000002661	Alkbh7	27.8105
ENSMUSG00000002664	Pspn	0.600474
ENSMUSG00000002668	Dennd1c	12.5643
ENSMUSG00000002679	Med6	30.285
ENSMUSG00000002688	Prkd1	0.011952
ENSMUSG00000002699	Lcp2	37.1297
ENSMUSG00000002718	Cse1l	122.155
ENSMUSG00000002728	Naa20	75.1843
ENSMUSG00000002731	Prkra	25.2428
ENSMUSG00000002732	Fkbp7	6.74755
ENSMUSG00000002733	Plekha3	17.3059
ENSMUSG00000002741	Ykt6	77.29
ENSMUSG00000002748	Baz1b	115.651
ENSMUSG00000002763	Pex6	23.8052
ENSMUSG00000002767	Mrpl2	66.436
ENSMUSG00000002768	Mea1	84.4322
ENSMUSG00000002769	Gnmt	1.04145
ENSMUSG00000002771	Grin2d	0.195385
ENSMUSG00000002778	Kdelr1	107.386
ENSMUSG00000002781	Tmem143	13.3433
ENSMUSG00000002791	Pdxk-ps	0.0346633
ENSMUSG00000002797	Ggct	4.26347
ENSMUSG00000002799	Jag2	2.24569
ENSMUSG00000002803	Btbd6	8.67391
ENSMUSG00000002804	Nudt14	15.6245
ENSMUSG00000002808	Epdr1	28.567
ENSMUSG00000002812	Flii	78.6349
ENSMUSG00000002814	Top3a	15.7387
ENSMUSG00000002820	Atg4d	11.8538
ENSMUSG00000002825	Qtrt1	26.43
ENSMUSG00000002831	Plin4	0.019298
ENSMUSG00000002833	Hdgfl2	41.8315
ENSMUSG00000002835	Chaf1a	77.5251
ENSMUSG00000002844	Adprh	85.5366
ENSMUSG00000002845	Tmem39a	20.5697
ENSMUSG00000002846	Timmdc1	31.6489
ENSMUSG00000002847	Pla1a	0.0351107
ENSMUSG00000002870	Mcm2	215.07
ENSMUSG00000002871	Tpra1	19.6094
ENSMUSG00000002881	Nab1	29.9363
ENSMUSG00000002885	Adgre5	49.5239
ENSMUSG00000002897	Il17ra	55.8479
ENSMUSG00000002900	Lamb1	0.523693
ENSMUSG00000002908	Kcnn1	0.213028
ENSMUSG00000002910	Arrdc2	10.1708
ENSMUSG00000002930	Ppp1r17	0
ENSMUSG00000002944	Cd36	3.53565
ENSMUSG00000002948	Map2k7	9.863
ENSMUSG00000002949	Timm44	46.4331
ENSMUSG00000002957	Ap2a2	54.2446
ENSMUSG00000002963	Pnkp	42.1773
ENSMUSG00000002968	Med25	46.353
ENSMUSG00000002980	Bcam	0.907981
ENSMUSG00000002981	Clptm1	39.28
ENSMUSG00000002983	Relb	3.17846
ENSMUSG00000002984	Tomm40	133.42
ENSMUSG00000002985	Apoe	77.0666
ENSMUSG00000002992	Apoc2	4.92406
ENSMUSG00000002996	Hbp1	33.3572
ENSMUSG00000002997	Prkar2b	69.2131
ENSMUSG00000003031	Cdkn1b	35.6113
ENSMUSG00000003032	Klf4	40.8302
ENSMUSG00000003033	Ap1m1	103.517
ENSMUSG00000003037	Rab8a	45.3623
ENSMUSG00000003038	Hmgn2	650.475
ENSMUSG00000003039	Fam32a	62.2402
ENSMUSG00000003051	Elf3	0.0165247
ENSMUSG00000003053	Cyp2c29	0.0580703
ENSMUSG00000003062	Stard3nl	24.7451
ENSMUSG00000003068	Stk11	80.9948
ENSMUSG00000003070	Efna2	0.182978
ENSMUSG00000003072	Atp5d	253.041
ENSMUSG00000003099	Ppp5c	80.4135
ENSMUSG00000003119	Cdk12	26.105
ENSMUSG00000003123	Lipe	13.3692
ENSMUSG00000003131	Pafah1b2	33.0824
ENSMUSG00000003134	Tbc1d8	17.1245
ENSMUSG00000003135	Cnot11	31.3258
ENSMUSG00000003153	Slc2a3	34.1431
ENSMUSG00000003154	Foxj2	8.11599
ENSMUSG00000003161	Sri	67.6901
ENSMUSG00000003166	Dgcr2	44.5375
ENSMUSG00000003184	Irf3	46.2159
ENSMUSG00000003190	Bcl2l12	47.0549
ENSMUSG00000003198	Zfp959	11.258
ENSMUSG00000003199	Mpnd	23.0489
ENSMUSG00000003200	Sh3gl1	46.7761
ENSMUSG00000003206	Ebi3	46.7082
ENSMUSG00000003208	Ccdc94	19.6968
ENSMUSG00000003226	Ranbp2	88.1875
ENSMUSG00000003227	Edar	0.0187113
ENSMUSG00000003228	Grk5	4.42755
ENSMUSG00000003233	Dvl3	14.8247
ENSMUSG00000003234	Abcf3	37.6444
ENSMUSG00000003235	Eif2b5	50.0539
ENSMUSG00000003269	Cyth2	30.6936
ENSMUSG00000003271	Sult2b1	1.98911
ENSMUSG00000003273	Car11	0.106942
ENSMUSG00000003279	Dlgap1	0.00482633
ENSMUSG00000003282	Plag1	3.32058
ENSMUSG00000003283	Hck	20.5879
ENSMUSG00000003299	Mrpl4	76.3061
ENSMUSG00000003308	Keap1	44.7798
ENSMUSG00000003309	Ap1m2	1.13392
ENSMUSG00000003316	Glg1	51.5875
ENSMUSG00000003341	Atp8b3	0.0560347
ENSMUSG00000003344	Btbd2	27.9617
ENSMUSG00000003345	Csnk1g2	103.197
ENSMUSG00000003346	Abhd17a	62.9904
ENSMUSG00000003348	Mob3a	70.7387
ENSMUSG00000003352	Cacnb3	0.35791
ENSMUSG00000003354	Ccdc65	0.015388
ENSMUSG00000003355	Fkbp11	18.5146
ENSMUSG00000003360	Ddx23	93.0841
ENSMUSG00000003363	Pld3	15.5008
ENSMUSG00000003378	Grik5	4.13951
ENSMUSG00000003379	Cd79a	50.2114
ENSMUSG00000003380	Rabac1	147.627
ENSMUSG00000003382	Etv3	16.7065
ENSMUSG00000003402	Prkcsh	142.531
ENSMUSG00000003410	Elavl3	0.006646
ENSMUSG00000003411	Rab3b	0.0104053
ENSMUSG00000003418	St8sia6	1.6263
ENSMUSG00000003420	Fcgrt	19.1332
ENSMUSG00000003421	Nosip	57.9971
ENSMUSG00000003423	Pih1d1	92.6463
ENSMUSG00000003429	Rps11	3235.55
ENSMUSG00000003435	Supt5	79.0447
ENSMUSG00000003436	Dll3	0.0474107
ENSMUSG00000003437	Paf1	51.1054
ENSMUSG00000003438	Timm50	93.3739
ENSMUSG00000003444	Med29	26.7478
ENSMUSG00000003452	Bicd1	1.66799
ENSMUSG00000003458	Ncstn	71.2179
ENSMUSG00000003464	Pex19	47.9764
ENSMUSG00000003469	Phyhip	8.55582
ENSMUSG00000003476	Crhr2	0.0169617
ENSMUSG00000003477	Inmt	0.857105
ENSMUSG00000003484	Cyp4f18	38.0214
ENSMUSG00000003500	Impdh1	76.5913
ENSMUSG00000003505	Psg18	0
ENSMUSG00000003518	Dusp3	9.99704
ENSMUSG00000003526	Prodh	25.6396
ENSMUSG00000003527	Dgcr14	14.8211
ENSMUSG00000003528	Slc25a1	68.3661
ENSMUSG00000003531	Dgcr6	30.9949
ENSMUSG00000003534	Ddr1	4.12659
ENSMUSG00000003541	Ier3	13.1632
ENSMUSG00000003545	Fosb	0.105427
ENSMUSG00000003546	Klc4	10.9685
ENSMUSG00000003549	Ercc1	21.8247
ENSMUSG00000003555	Cyp17a1	0.0190737
ENSMUSG00000003559	As3mt	22.1177
ENSMUSG00000003573	Homer3	23.7109
ENSMUSG00000003575	Crtc1	12.5444
ENSMUSG00000003581	Rnf215	9.99528
ENSMUSG00000003585	Sec14l2	19.2343
ENSMUSG00000003604	Aven	7.37759
ENSMUSG00000003617	Cp	0.408055
ENSMUSG00000003623	Crot	26.1151
ENSMUSG00000003644	Rps6ka1	194.285
ENSMUSG00000003657	Calb2	0
ENSMUSG00000003660	Snrnp200	85.9294
ENSMUSG00000003662	Ciao1	28.9217
ENSMUSG00000003665	Has1	0
ENSMUSG00000003680	Taf6l	87.9394
ENSMUSG00000003721	Insig2	11.0486
ENSMUSG00000003731	Kpna6	28.3594
ENSMUSG00000003746	Man1a	41.504
ENSMUSG00000003752	Itpkc	2.52508
ENSMUSG00000003762	Coq8b	22.6425
ENSMUSG00000003778	Brd8	43.9872
ENSMUSG00000003779	Kif20a	71.0805
ENSMUSG00000003808	Farsa	98.5305
ENSMUSG00000003809	Gcdh	31.0049
ENSMUSG00000003810	Mast2	20.3758
ENSMUSG00000003812	Dnase2a	23.6309
ENSMUSG00000003813	Rad23a	66.601
ENSMUSG00000003814	Calr	1601.64
ENSMUSG00000003824	Syce2	88.4755
ENSMUSG00000003847	Nfat5	5.96694
ENSMUSG00000003848	Nob1	71.7334
ENSMUSG00000003849	Nqo1	13.4292
ENSMUSG00000003863	Ppfia3	0.0694243
ENSMUSG00000003865	Gys1	26.1962
ENSMUSG00000003868	Ruvbl2	134.826
ENSMUSG00000003872	Lin7b	0.150853
ENSMUSG00000003873	Bax	116.42
ENSMUSG00000003882	Il7r	20.8374
ENSMUSG00000003923	Tfam	24.8561
ENSMUSG00000003929	Zfp81	6.58462
ENSMUSG00000003934	Efnb3	0.836962
ENSMUSG00000003948	Mmd	27.0888
ENSMUSG00000003949	Hlf	8.75441
ENSMUSG00000003955	Fam162a	118.452
ENSMUSG00000003970	Rpl8	3297.74
ENSMUSG00000003974	Grm3	0
ENSMUSG00000003992	Ssbp2	31.9647
ENSMUSG00000004018	Fancl	16.5876
ENSMUSG00000004031	Brinp2	0.00595933
ENSMUSG00000004032	Gstm5	94.627
ENSMUSG00000004035	Gstm7	1.99125
ENSMUSG00000004038	Gstm3	4.51481
ENSMUSG00000004040	Stat3	53.2704
ENSMUSG00000004043	Stat5a	52.2573
ENSMUSG00000004044	Cavin1	16.0304
ENSMUSG00000004054	Map3k11	44.7898
ENSMUSG00000004056	Akt2	41.7894
ENSMUSG00000004069	Dnaja3	61.4582
ENSMUSG00000004070	Hmox2	47.9235
ENSMUSG00000004071	Cdip1	18.2896
ENSMUSG00000004085	Map3k20	25.7227
ENSMUSG00000004096	Cwc15	128.22
ENSMUSG00000004098	Col5a3	0.828836
ENSMUSG00000004099	Dnmt1	189.147
ENSMUSG00000004100	Ppan	85.9942
ENSMUSG00000004105	Angptl2	5.34723
ENSMUSG00000004110	Cacna1e	0.590961
ENSMUSG00000004113	Cacna1b	0.0881147
ENSMUSG00000004127	Trmt10a	5.79321
ENSMUSG00000004151	Etv1	0.298317
ENSMUSG00000004187	Kifc2	0.537508
ENSMUSG00000004207	Psap	1128.59
ENSMUSG00000004221	Ikbkg	9.72745
ENSMUSG00000004231	Pax2	0
ENSMUSG00000004233	Wars2	4.26139
ENSMUSG00000004263	Atn1	14.5893
ENSMUSG00000004264	Phb2	431.543
ENSMUSG00000004266	Ptpn6	174.334
ENSMUSG00000004267	Eno2	0.334862
ENSMUSG00000004268	Emg1	184.042
ENSMUSG00000004270	Lpcat3	52.6228
ENSMUSG00000004285	Atp6v1f	201.968
ENSMUSG00000004296	Il12b	0.0350067
ENSMUSG00000004317	Clcn5	6.88219
ENSMUSG00000004319	Clcn3	33.979
ENSMUSG00000004328	Hif3a	6.82764
ENSMUSG00000004341	Gpx6	0
ENSMUSG00000004344	Gpx5	0
ENSMUSG00000004347	Pde1c	0.402576
ENSMUSG00000004356	Utp20	23.0036
ENSMUSG00000004359	Spic	0.384401
ENSMUSG00000004360	9330159F19Rik	0
ENSMUSG00000004364	Cul3	54.4804
ENSMUSG00000004366	Sst	0
ENSMUSG00000004371	Il11	0.0383787
ENSMUSG00000004383	Large1	1.50719
ENSMUSG00000004393	Ddx56	69.847
ENSMUSG00000004394	Tmed4	60.6263
ENSMUSG00000004415	Col26a1	0
ENSMUSG00000004446	Bid	62.3926
ENSMUSG00000004451	Ralb	31.6248
ENSMUSG00000004455	Ppp1cc	157.637
ENSMUSG00000004460	Dnajb11	110.869
ENSMUSG00000004462	Tbccd1	21.9899
ENSMUSG00000004473	Clec11a	2.87822
ENSMUSG00000004500	Zfp324	7.87893
ENSMUSG00000004508	Gab2	13.3626
ENSMUSG00000004530	Coro1c	84.8532
ENSMUSG00000004535	Tax1bp1	151.41
ENSMUSG00000004540	Psg17	0
ENSMUSG00000004542	Psg19	0
ENSMUSG00000004552	Ctse	187.136
ENSMUSG00000004558	Ndrg2	9.99237
ENSMUSG00000004561	Mettl17	15.97
ENSMUSG00000004562	Arhgef40	6.20152
ENSMUSG00000004565	Pnpla6	16.2948
ENSMUSG00000004567	Mcoln1	21.7529
ENSMUSG00000004568	Arhgef18	30.0668
ENSMUSG00000004591	Pkn2	24.665
ENSMUSG00000004609	Cd33	6.49062
ENSMUSG00000004610	Etfb	440.014
ENSMUSG00000004612	Nkg7	334.535
ENSMUSG00000004626	Stxbp2	112.308
ENSMUSG00000004630	Pcp2	0.148769
ENSMUSG00000004631	Sgce	4.43265
ENSMUSG00000004633	Chn2	11.7735
ENSMUSG00000004637	Wwox	9.41675
ENSMUSG00000004642	Slbp	133.115
ENSMUSG00000004651	Tyr	0
ENSMUSG00000004654	Ghrhr	0
ENSMUSG00000004655	Aqp1	428.408
ENSMUSG00000004661	Arid3b	5.15886
ENSMUSG00000004665	Cnn2	175.071
ENSMUSG00000004667	Polr2e	85.0519
ENSMUSG00000004668	Abca13	2.35575
ENSMUSG00000004677	Myo9b	32.038
ENSMUSG00000004698	Hdac9	5.39429
ENSMUSG00000004707	Ly9	30.8782
ENSMUSG00000004709	Cd244	12.4052
ENSMUSG00000004730	Adgre1	7.26914
ENSMUSG00000004748	Mtfp1	27.2515
ENSMUSG00000004768	Rab23	2.31359
ENSMUSG00000004771	Rab11a	43.9889
ENSMUSG00000004788	Eif2b2	61.5374
ENSMUSG00000004789	Dlst	91.1502
ENSMUSG00000004791	Pgf	0.105434
ENSMUSG00000004798	Ulk2	12.4987
ENSMUSG00000004814	Ccl24	0.377646
ENSMUSG00000004815	Dgkq	4.14858
ENSMUSG00000004821	Tmed11	0
ENSMUSG00000004837	Grap	11.1789
ENSMUSG00000004842	Pou1f1	0.024735
ENSMUSG00000004843	Chmp2b	46.2834
ENSMUSG00000004846	Plod3	59.2228
ENSMUSG00000004849	Ap1s1	121.522
ENSMUSG00000004864	Mapk13	6.75614
ENSMUSG00000004865	Srpk1	84.4271
ENSMUSG00000004872	Pax3	0
ENSMUSG00000004880	Lbr	291.638
ENSMUSG00000004885	Crabp2	0.035912
ENSMUSG00000004891	Nes	0.323727
ENSMUSG00000004892	Bcan	0.129228
ENSMUSG00000004894	Hapln2	0
ENSMUSG00000004895	Prcc	76.3303
ENSMUSG00000004896	Rrnad1	10.2025
ENSMUSG00000004897	Hdgf	576.72
ENSMUSG00000004902	Slc25a18	0.231605
ENSMUSG00000004929	Thop1	39.3355
ENSMUSG00000004931	Apba3	13.2606
ENSMUSG00000004933	Matk	19.0898
ENSMUSG00000004934	Pias4	28.5868
ENSMUSG00000004936	Map2k1	51.8876
ENSMUSG00000004937	Sgta	73.2129
ENSMUSG00000004939	Nmrk2	0
ENSMUSG00000004945	Tmem242	82.2812
ENSMUSG00000004947	Dtx2	19.3836
ENSMUSG00000004948	Zp3	0
ENSMUSG00000004951	Hspb1	0.154589
ENSMUSG00000004952	Rasa4	30.6561
ENSMUSG00000004961	Syt5	0.0881383
ENSMUSG00000004980	Hnrnpa2b1	1304.04
ENSMUSG00000004988	Fxyd4	0.198527
ENSMUSG00000004994	Ccdc130	8.5183
ENSMUSG00000004996	Mri1	28.1635
ENSMUSG00000005034	Prkacb	65.3974
ENSMUSG00000005043	Sgsh	6.44504
ENSMUSG00000005045	Chd5	0.106921
ENSMUSG00000005054	Cstb	103.86
ENSMUSG00000005057	Sh2b2	33.6835
ENSMUSG00000005069	Pex5	34.775
ENSMUSG00000005078	Jkamp	20.333
ENSMUSG00000005087	Cd44	146.254
ENSMUSG00000005089	Slc1a2	0.00237033
ENSMUSG00000005102	Eif2ak4	13.139
ENSMUSG00000005103	Wdr1	166.175
ENSMUSG00000005107	Slc2a9	10.111
ENSMUSG00000005124	Wisp1	0.226266
ENSMUSG00000005125	Ndrg1	24.9267
ENSMUSG00000005131	4930550C14Rik	0.557469
ENSMUSG00000005142	Man2b1	156.271
ENSMUSG00000005148	Klf5	3.93663
ENSMUSG00000005150	Wdr83	27.1712
ENSMUSG00000005161	Prdx2	432.926
ENSMUSG00000005198	Polr2a	86.7276
ENSMUSG00000005202	Shbg	0
ENSMUSG00000005204	Senp3	70.3767
ENSMUSG00000005220	Corin	0.030509
ENSMUSG00000005225	Plekha8	1.30449
ENSMUSG00000005232	G6pc2	0
ENSMUSG00000005233	Spc25	37.6112
ENSMUSG00000005237	Dnah2	0.442965
ENSMUSG00000005251	Ripk4	0.007811
ENSMUSG00000005262	Ufd1	38.7678
ENSMUSG00000005267	Zfp287	0.61816
ENSMUSG00000005268	Prlr	0.060711
ENSMUSG00000005299	Letm1	32.8325
ENSMUSG00000005312	Ubqln1	87.3961
ENSMUSG00000005320	Fgfr4	0
ENSMUSG00000005338	Cadm3	0.0719847
ENSMUSG00000005339	Fcer1a	16.7545
ENSMUSG00000005354	Txn2	115.824
ENSMUSG00000005355	Casp14	0
ENSMUSG00000005357	Slc1a6	0
ENSMUSG00000005360	Slc1a3	0.302309
ENSMUSG00000005362	Crbn	29.9372
ENSMUSG00000005364	Il5ra	0.892054
ENSMUSG00000005370	Msh6	80.4884
ENSMUSG00000005371	Fbxo11	20.2742
ENSMUSG00000005373	Mlxipl	0.0279083
ENSMUSG00000005374	Tbl2	19.2447
ENSMUSG00000005378	Bud23	63.7203
ENSMUSG00000005397	Nid1	0.298646
ENSMUSG00000005410	Mcm5	278.925
ENSMUSG00000005413	Hmox1	9.1859
ENSMUSG00000005417	Mprip	43.384
ENSMUSG00000005442	Cic	57.6807
ENSMUSG00000005447	Pafah1b3	57.636
ENSMUSG00000005465	Il27ra	5.86275
ENSMUSG00000005469	Prkaca	65.3228
ENSMUSG00000005470	Asf1b	93.8454
ENSMUSG00000005474	Myl10	16.6715
ENSMUSG00000005481	Ddx39	126.299
ENSMUSG00000005483	Dnajb1	70.8641
ENSMUSG00000005493	Msh4	0.0294653
ENSMUSG00000005501	Usp40	6.14203
ENSMUSG00000005503	Evx1	0
ENSMUSG00000005505	Kbtbd4	16.0539
ENSMUSG00000005506	Celf1	71.8155
ENSMUSG00000005510	Ndufs3	150.833
ENSMUSG00000005514	Por	42.9246
ENSMUSG00000005533	Igf1r	26.6803
ENSMUSG00000005534	Insr	13.5883
ENSMUSG00000005540	Fcer2a	0.207924
ENSMUSG00000005547	Cyp2a5	0.0439383
ENSMUSG00000005553	Atp4a	2.34527
ENSMUSG00000005566	Trim28	241.489
ENSMUSG00000005575	Ube2m	73.1972
ENSMUSG00000005580	Adcy9	4.07203
ENSMUSG00000005583	Mef2c	26.7751
ENSMUSG00000005609	Ctr9	49.9423
ENSMUSG00000005610	Eif4g2	442.979
ENSMUSG00000005611	Mrvi1	24.1573
ENSMUSG00000005615	Pcyt1a	37.1705
ENSMUSG00000005621	Zfp592	26.1131
ENSMUSG00000005625	Psmd4	153.94
ENSMUSG00000005628	Tmod4	0.6477
ENSMUSG00000005640	Insrr	0.0179733
ENSMUSG00000005649	Cabp5	0.018815
ENSMUSG00000005656	Snx6	57.0152
ENSMUSG00000005667	Mthfd2	46.7061
ENSMUSG00000005672	Kit	109.706
ENSMUSG00000005674	Tomm40l	18.749
ENSMUSG00000005677	Nr1i3	0.623516
ENSMUSG00000005681	Apoa2	4.74267
ENSMUSG00000005682	Pan2	21.5975
ENSMUSG00000005683	Cs	246.161
ENSMUSG00000005686	Ampd3	40.8011
ENSMUSG00000005687	Bcas2	55.074
ENSMUSG00000005696	Sh2d1a	1.19594
ENSMUSG00000005698	Ctcf	123.681
ENSMUSG00000005699	Pard6a	11.0546
ENSMUSG00000005705	Agrp	0.332907
ENSMUSG00000005716	Pvalb	0.035434
ENSMUSG00000005718	Tfap4	33.7549
ENSMUSG00000005732	Ranbp1	417.663
ENSMUSG00000005763	Cd247	5.56494
ENSMUSG00000005774	Rfx5	7.76331
ENSMUSG00000005779	Psmb4	350.348
ENSMUSG00000005800	Mmp8	7.93497
ENSMUSG00000005802	Slc30a4	3.23309
ENSMUSG00000005803	Sqor	33.2481
ENSMUSG00000005804	Bloc1s6	10.5928
ENSMUSG00000005813	Metap1	45.8584
ENSMUSG00000005823	Gpr108	45.0917
ENSMUSG00000005824	Tnfsf14	17.0704
ENSMUSG00000005836	Gata6	0.00942833
ENSMUSG00000005846	Rsl1d1	158.979
ENSMUSG00000005864	Cnga2	0
ENSMUSG00000005871	Apc	10.3855
ENSMUSG00000005873	Reep5	86.8799
ENSMUSG00000005881	Ergic3	95.922
ENSMUSG00000005882	Uqcc1	19.2672
ENSMUSG00000005883	Spo11	0.123413
ENSMUSG00000005886	Ncoa2	27.0907
ENSMUSG00000005891	Prl4a1	0
ENSMUSG00000005892	Trh	0
ENSMUSG00000005893	Nr2c2	22.9646
ENSMUSG00000005897	Nr2c1	6.33
ENSMUSG00000005899	Smpd4	38.2716
ENSMUSG00000005907	Pex1	11.6644
ENSMUSG00000005917	Otx1	0
ENSMUSG00000005936	Kctd20	142.313
ENSMUSG00000005947	Itgae	1.04561
ENSMUSG00000005949	Ctns	15.9281
ENSMUSG00000005950	P2rx5	0.0342143
ENSMUSG00000005951	Shpk	4.66487
ENSMUSG00000005952	Trpv1	0.0522707
ENSMUSG00000005958	Ephb3	0
ENSMUSG00000005968	Tuft1	3.58404
ENSMUSG00000005973	Rcn1	31.9853
ENSMUSG00000005980	Dnase1	2.26204
ENSMUSG00000005981	Trap1	146.166
ENSMUSG00000005982	Naa60	46.9541
ENSMUSG00000005983	1700037C18Rik	3.47564
ENSMUSG00000005986	Ankrd13d	4.32081
ENSMUSG00000005994	Tyrp1	0
ENSMUSG00000006005	Tpr	95.5313
ENSMUSG00000006007	Pdc	0
ENSMUSG00000006010	BC003331	26.8476
ENSMUSG00000006014	Prg4	0.261799
ENSMUSG00000006019	Dhx34	11.6007
ENSMUSG00000006021	Kptn	17.5636
ENSMUSG00000006024	Napa	69.6598
ENSMUSG00000006050	Sra1	32.9175
ENSMUSG00000006056	Calcoco2	0
ENSMUSG00000006057	Atp5g1	177.903
ENSMUSG00000006058	Snf8	109.022
ENSMUSG00000006095	Tbcb	46.8823
ENSMUSG00000006127	Inpp5k	23.4597
ENSMUSG00000006134	Crkl	45.6285
ENSMUSG00000006143	Upk3bl	0.201333
ENSMUSG00000006154	Eps8l1	3.91342
ENSMUSG00000006169	Clint1	153.703
ENSMUSG00000006179	Prss16	10.5569
ENSMUSG00000006191	Cdkal1	13.3989
ENSMUSG00000006200	Rhox6	0
ENSMUSG00000006204	5430419D17Rik	0
ENSMUSG00000006205	Htra1	0.0644613
ENSMUSG00000006215	Zbtb17	18.0879
ENSMUSG00000006216	Clcnkb	0
ENSMUSG00000006218	Fam131c	0.022286
ENSMUSG00000006219	Fblim1	0.105049
ENSMUSG00000006221	Hspb7	0
ENSMUSG00000006235	Epor	62.5389
ENSMUSG00000006241	Ccdc159	0.198618
ENSMUSG00000006262	Mob1b	18.5912
ENSMUSG00000006269	Atp6v1b1	0.0312697
ENSMUSG00000006270	Vax1	0
ENSMUSG00000006273	Atp6v1b2	115.488
ENSMUSG00000006276	Eps15l1	38.9218
ENSMUSG00000006281	Tep1	23.3854
ENSMUSG00000006288	Ttc5	33.2589
ENSMUSG00000006289	Osgep	36.8612
ENSMUSG00000006299	Aamp	113.895
ENSMUSG00000006301	Tmbim1	11.2896
ENSMUSG00000006304	Arpc2	615.921
ENSMUSG00000006307	Kmt2b	23.6857
ENSMUSG00000006310	Zbtb32	0.692849
ENSMUSG00000006311	Etv2	0.0330333
ENSMUSG00000006313	Upk1a	0.285544
ENSMUSG00000006315	Tmem147	139.775
ENSMUSG00000006333	Rps9	2961.86
ENSMUSG00000006335	Tfpt	27.4653
ENSMUSG00000006342	Susd2	1.28775
ENSMUSG00000006344	Ggt5	1.40679
ENSMUSG00000006345	Ggt1	0.570272
ENSMUSG00000006356	Crip2	20.8531
ENSMUSG00000006360	Crip1	524.33
ENSMUSG00000006362	Cbfa2t3	29.9429
ENSMUSG00000006369	Fbln1	1.91439
ENSMUSG00000006373	Pgrmc1	87.1443
ENSMUSG00000006378	Gcat	5.86074
ENSMUSG00000006386	Tek	1.606
ENSMUSG00000006389	Mpl	31.5123
ENSMUSG00000006390	Elovl1	69.1016
ENSMUSG00000006392	Med8	66.6928
ENSMUSG00000006395	Hyi	14.5534
ENSMUSG00000006398	Cdc20	178.306
ENSMUSG00000006403	Adamts4	0.0134827
ENSMUSG00000006411	Nectin4	0.667302
ENSMUSG00000006412	Pfdn2	96.5488
ENSMUSG00000006418	Rnf114	58.2551
ENSMUSG00000006423	C330007P06Rik	35.4514
ENSMUSG00000006435	Neurl1a	1.72858
ENSMUSG00000006442	Srm	218.401
ENSMUSG00000006445	Epha2	9.07801
ENSMUSG00000006456	Rbm14	79.328
ENSMUSG00000006457	Actn3	1.03976
ENSMUSG00000006462	A530013C23Rik	0.0245287
ENSMUSG00000006463	Zdhhc24	8.87587
ENSMUSG00000006464	Bbs1	1.25462
ENSMUSG00000006469	Slc34a3	0.00656333
ENSMUSG00000006471	Ndor1	24.1156
ENSMUSG00000006476	Nsmf	5.82319
ENSMUSG00000006488	Prl7a1	0
ENSMUSG00000006490	Prl8a9	0
ENSMUSG00000006494	Pdk1	44.8115
ENSMUSG00000006498	Ptbp1	210.662
ENSMUSG00000006517	Mvd	14.0424
ENSMUSG00000006519	Cyba	437.082
ENSMUSG00000006522	Itih3	0.0132813
ENSMUSG00000006526	Tmem110	7.48568
ENSMUSG00000006527	Sfmbt1	11.5452
ENSMUSG00000006529	Itih1	0.024997
ENSMUSG00000006538	Ihh	0.0490863
ENSMUSG00000006542	Prkag3	0.0179147
ENSMUSG00000006546	Cryba2	0
ENSMUSG00000006567	Atp7b	14.3811
ENSMUSG00000006570	Defb2	0
ENSMUSG00000006574	Slc4a1	74.2858
ENSMUSG00000006575	Rundc3a	1.05548
ENSMUSG00000006576	Slc4a3	0.029936
ENSMUSG00000006585	Cdt1	79.5475
ENSMUSG00000006586	Runx1t1	0.0903403
ENSMUSG00000006587	Snai3	0.581754
ENSMUSG00000006589	Aprt	183.292
ENSMUSG00000006599	Gtf2h1	49.5085
ENSMUSG00000006611	Hfe	5.57962
ENSMUSG00000006638	Abhd1	2.06113
ENSMUSG00000006641	Slc5a6	9.48387
ENSMUSG00000006642	Tcf23	0.008123
ENSMUSG00000006649	Nphs1	11.3628
ENSMUSG00000006651	Aplp1	0.149119
ENSMUSG00000006673	Qrich1	60.1035
ENSMUSG00000006675	P4htm	1.68626
ENSMUSG00000006676	Usp19	56.0158
ENSMUSG00000006678	Pola1	57.695
ENSMUSG00000006699	Cdc42	544.211
ENSMUSG00000006705	Pknox1	24.6561
ENSMUSG00000006711	D130043K22Rik	0.006723
ENSMUSG00000006715	Gmnn	122.084
ENSMUSG00000006717	Acot13	44.087
ENSMUSG00000006720	Zfp184	1.83072
ENSMUSG00000006724	Cyp27b1	0.0804863
ENSMUSG00000006728	Cdk4	318.899
ENSMUSG00000006731	B4galnt1	216.406
ENSMUSG00000006732	Mettl1	29.5359
ENSMUSG00000006736	Tspan31	69.193
ENSMUSG00000006740	Kif5b	59.5156
ENSMUSG00000006763	Saal1	15.9746
ENSMUSG00000006764	Tph2	0
ENSMUSG00000006777	Krt23	0
ENSMUSG00000006782	Cnp	82.151
ENSMUSG00000006784	Ttc25	0.048024
ENSMUSG00000006800	Sulf2	6.71607
ENSMUSG00000006818	Sod2	47.1796
ENSMUSG00000006850	Tmco6	17.9317
ENSMUSG00000006906	Stambp	15.3172
ENSMUSG00000006920	Ezh1	15.5116
ENSMUSG00000006930	Hap1	0.023941
ENSMUSG00000006931	P3h4	0.322529
ENSMUSG00000006932	Ctnnb1	130.462
ENSMUSG00000006941	Eif1b	103.65
ENSMUSG00000006948	Klk4	0
ENSMUSG00000006958	Chrd	0
ENSMUSG00000006998	Psmd2	166.28
ENSMUSG00000007021	Syngr3	0.0727583
ENSMUSG00000007029	Vars	184.055
ENSMUSG00000007030	Vwa7	0.286703
ENSMUSG00000007033	Hspa1l	2.95309
ENSMUSG00000007034	Slc44a4	0.523824
ENSMUSG00000007035	Msh5	5.3413
ENSMUSG00000007036	Abhd16a	77.2428
ENSMUSG00000007038	Neu1	23.6117
ENSMUSG00000007039	Ddah2	16.956
ENSMUSG00000007041	Clic1	426.185
ENSMUSG00000007050	Lsm2	117.684
ENSMUSG00000007080	Pole	39.3945
ENSMUSG00000007097	Atp1a2	0.101055
ENSMUSG00000007107	Atp1a4	0
ENSMUSG00000007122	Casq1	0.0286703
ENSMUSG00000007207	Stx1a	1.00865
ENSMUSG00000007209	Ceacam9	0
ENSMUSG00000007216	Zfp775	2.69334
ENSMUSG00000007279	Scube2	0.009048
ENSMUSG00000007338	Mrpl49	57.3304
ENSMUSG00000007379	Dennd2c	3.46389
ENSMUSG00000007411	Mark3	27.2574
ENSMUSG00000007415	Gatad1	50.0652
ENSMUSG00000007440	Pcdha11	0
ENSMUSG00000007457	2310003L06Rik	0
ENSMUSG00000007458	M6pr	182.996
ENSMUSG00000007476	Lrrc8a	10.4345
ENSMUSG00000007480	Mc5r	10.6974
ENSMUSG00000007564	Ppp2r1a	152.774
ENSMUSG00000007570	Fance	27.723
ENSMUSG00000007589	Tinf2	30.09
ENSMUSG00000007591	Tssk4	0.868821
ENSMUSG00000007594	Hapln4	0.0354293
ENSMUSG00000007603	Dus3l	30.6299
ENSMUSG00000007610	Gtpbp3	16.5292
ENSMUSG00000007613	Tgfbr1	17.5901
ENSMUSG00000007617	Homer1	6.12683
ENSMUSG00000007646	Rad51c	4.93545
ENSMUSG00000007653	Gabrb2	0.0201087
ENSMUSG00000007655	Cav1	0.0943537
ENSMUSG00000007656	Arpp19	78.1226
ENSMUSG00000007659	Bcl2l1	19.7238
ENSMUSG00000007670	Khsrp	151.029
ENSMUSG00000007682	Dio2	11.6414
ENSMUSG00000007721	Ccdc124	66.0482
ENSMUSG00000007739	Cct4	167.213
ENSMUSG00000007777	0610009B22Rik	44.9384
ENSMUSG00000007783	Cpt1c	1.7468
ENSMUSG00000007805	Twist2	0
ENSMUSG00000007812	Zfp655	22.8209
ENSMUSG00000007815	Rhoa	419.228
ENSMUSG00000007817	Zmiz1	44.3669
ENSMUSG00000007827	Ankrd26	7.28612
ENSMUSG00000007833	Aldh16a1	39.6278
ENSMUSG00000007836	Hnrnpa0	271.25
ENSMUSG00000007837	Prrg2	6.2869
ENSMUSG00000007850	Hnrnph1	308.576
ENSMUSG00000007867	Ift43	0.199488
ENSMUSG00000007872	Id3	6.14378
ENSMUSG00000007877	Tcap	0.240497
ENSMUSG00000007880	Arid1a	50.5277
ENSMUSG00000007888	Crlf1	0.396024
ENSMUSG00000007891	Ctsd	320.927
ENSMUSG00000007892	Rplp1	7081.71
ENSMUSG00000007907	Cabs1	0
ENSMUSG00000007908	Hmgcll1	0.72886
ENSMUSG00000007944	Ttc9b	0.0395367
ENSMUSG00000007946	Phox2a	0
ENSMUSG00000007950	Abhd8	22.2133
ENSMUSG00000007987	Ift22	12.524
ENSMUSG00000007989	Fzd3	0.252944
ENSMUSG00000008028	1700008O03Rik	0.621247
ENSMUSG00000008035	Mid1ip1	26.2875
ENSMUSG00000008036	Ap2s1	158.523
ENSMUSG00000008090	Fgfrl1	3.48508
ENSMUSG00000008129	4930432K21Rik	0.697987
ENSMUSG00000008136	Fhl2	1.25263
ENSMUSG00000008140	Emc10	103.243
ENSMUSG00000008153	Clstn3	11.3122
ENSMUSG00000008167	Fbxw9	7.93634
ENSMUSG00000008193	Spib	42.6013
ENSMUSG00000008200	Fnbp4	50.6834
ENSMUSG00000008206	Cers4	1.91131
ENSMUSG00000008226	Scrn3	23.8062
ENSMUSG00000008301	Phax	35.3461
ENSMUSG00000008305	Tle1	8.01056
ENSMUSG00000008307	1700109H08Rik	2.97352
ENSMUSG00000008318	Relt	26.0326
ENSMUSG00000008333	Snrpb2	97.6906
ENSMUSG00000008348	Ubc	291.196
ENSMUSG00000008373	Prpf31	67.4841
ENSMUSG00000008384	Sertad1	9.93019
ENSMUSG00000008393	Carhsp1	46.4768
ENSMUSG00000008398	Elk3	30.601
ENSMUSG00000008429	Herpud2	30.234
ENSMUSG00000008435	Rdh13	12.7758
ENSMUSG00000008438	Adam21	0.0200873
ENSMUSG00000008450	Nutf2	206.152
ENSMUSG00000008461	Fut1	0
ENSMUSG00000008475	Arpc5	208.819
ENSMUSG00000008482	Rnf151	0.136201
ENSMUSG00000008489	Elavl2	0
ENSMUSG00000008496	Pou2f2	11.1659
ENSMUSG00000008540	Mgst1	54.3092
ENSMUSG00000008575	Nfib	0.0584727
ENSMUSG00000008590	Htr3b	0
ENSMUSG00000008601	Rab25	0.433848
ENSMUSG00000008604	Ubqln4	65.0562
ENSMUSG00000008658	Rbfox1	0
ENSMUSG00000008668	Rps18	4087
ENSMUSG00000008682	Rpl10	1511.32
ENSMUSG00000008683	Rps15a	361.754
ENSMUSG00000008690	Ncaph2	95.5905
ENSMUSG00000008730	Hipk1	69.29
ENSMUSG00000008734	Gprc5b	2.54973
ENSMUSG00000008763	Man1a2	23.0798
ENSMUSG00000008789	Ceacam5	0
ENSMUSG00000008813	Tppp2	0
ENSMUSG00000008822	Acyp1	62.9896
ENSMUSG00000008843	Cldn13	167.854
ENSMUSG00000008845	Cd163	4.48403
ENSMUSG00000008855	Hdac5	40.4266
ENSMUSG00000008859	Rala	20.0617
ENSMUSG00000008874	Clec3a	0
ENSMUSG00000008892	Vdac3	266.784
ENSMUSG00000008932	Slc1a7	0
ENSMUSG00000008958	Vps72	65.5569
ENSMUSG00000008976	Gabpa	42.2426
ENSMUSG00000008999	Bmp7	0.338324
ENSMUSG00000009013	Dynll1	210.989
ENSMUSG00000009030	Pdcl	27.7959
ENSMUSG00000009035	Tmem184b	20.2376
ENSMUSG00000009047	Gm5965	0
ENSMUSG00000009070	Rsph14	0.0635357
ENSMUSG00000009073	Nf2	41.4966
ENSMUSG00000009075	Cabp7	0.065315
ENSMUSG00000009076	Zmat5	40.9644
ENSMUSG00000009079	Ewsr1	468.743
ENSMUSG00000009090	Ap1b1	102.577
ENSMUSG00000009092	Derl3	1.45877
ENSMUSG00000009093	Gstt4	0
ENSMUSG00000009097	Tbx1	0
ENSMUSG00000009108	Gnat2	1.38376
ENSMUSG00000009112	Bcl2l13	45.6246
ENSMUSG00000009114	2610028H24Rik	0.0699083
ENSMUSG00000009115	Spatc1l	0
ENSMUSG00000009145	Dqx1	1.37676
ENSMUSG00000009185	Ccl8	0
ENSMUSG00000009207	Lnpk	15.4116
ENSMUSG00000009210	Prr29	0.139324
ENSMUSG00000009214	Mymk	0
ENSMUSG00000009216	Fam163b	0
ENSMUSG00000009246	Trpm5	0.448253
ENSMUSG00000009248	Ascl2	1.24113
ENSMUSG00000009281	Rarres2	0.934109
ENSMUSG00000009291	Pttg1ip	81.6992
ENSMUSG00000009292	Trpm2	1.8087
ENSMUSG00000009293	Ube2g2	45.0664
ENSMUSG00000009350	Mpo	4412.72
ENSMUSG00000009356	Lpo	1.05222
ENSMUSG00000009376	Met	17.2326
ENSMUSG00000009378	Slc16a12	0.065154
ENSMUSG00000009394	Syn2	0.0123463
ENSMUSG00000009406	Elk1	7.26798
ENSMUSG00000009418	Nav1	6.87819
ENSMUSG00000009470	Tnpo1	66.1886
ENSMUSG00000009471	Myod1	0
ENSMUSG00000009487	Otog	0
ENSMUSG00000009535	Rnmt	34.1068
ENSMUSG00000009545	Kcnq1	0.011038
ENSMUSG00000009549	Srp14	144.083
ENSMUSG00000009551	6330409D20Rik	0.691806
ENSMUSG00000009555	Cdk9	89.1469
ENSMUSG00000009563	Tor2a	21.104
ENSMUSG00000009566	Fpgs	33.3991
ENSMUSG00000009569	Mkl2	6.33677
ENSMUSG00000009575	Cbx5	95.9831
ENSMUSG00000009580	Odam	0
ENSMUSG00000009585	Apobec3	95.8509
ENSMUSG00000009588	St6galnac1	0
ENSMUSG00000009596	Taf7l	0
ENSMUSG00000009614	Sardh	2.62394
ENSMUSG00000009621	Vav2	9.97233
ENSMUSG00000009628	Tex15	0.108071
ENSMUSG00000009630	Ppp2cb	113.048
ENSMUSG00000009633	G0s2	6.8583
ENSMUSG00000009640	Dmap1	25.7471
ENSMUSG00000009646	Pla2g12b	0
ENSMUSG00000009647	Mcu	31.0446
ENSMUSG00000009654	Oit3	0.37451
ENSMUSG00000009670	Tex11	0.010561
ENSMUSG00000009681	Bcr	26.0072
ENSMUSG00000009687	Fxyd5	243.618
ENSMUSG00000009731	Kcnd1	0.622824
ENSMUSG00000009733	Tfcp2	7.84476
ENSMUSG00000009734	Pou6f2	0
ENSMUSG00000009739	Pou6f1	0.749964
ENSMUSG00000009741	Ubp1	33.2361
ENSMUSG00000009772	Nuak2	18.1927
ENSMUSG00000009828	Ick	8.98153
ENSMUSG00000009863	Sdhb	159.201
ENSMUSG00000009876	Cox4i2	1.96205
ENSMUSG00000009894	Snap47	8.83609
ENSMUSG00000009900	Wnt3a	0
ENSMUSG00000009905	Kdsr	10.1069
ENSMUSG00000009907	Vps4b	40.0615
ENSMUSG00000009927	Rps25	993.745
ENSMUSG00000009941	Nxf2	0.866496
ENSMUSG00000009995	Taz	21.1789
ENSMUSG00000010021	Kif19a	0.695727
ENSMUSG00000010025	Aldh3a2	28.0626
ENSMUSG00000010044	Zmynd10	0.499778
ENSMUSG00000010045	Tmem115	31.4905
ENSMUSG00000010047	Hyal2	18.2982
ENSMUSG00000010048	Ifrd2	104.585
ENSMUSG00000010051	Hyal1	0.71182
ENSMUSG00000010054	Tusc2	29.6415
ENSMUSG00000010057	Nprl2	14.8127
ENSMUSG00000010064	Slc38a3	0.13927
ENSMUSG00000010066	Cacna2d2	0.348886
ENSMUSG00000010067	Rassf1	22.3841
ENSMUSG00000010080	Epn3	0
ENSMUSG00000010086	Rnf112	0
ENSMUSG00000010095	Slc3a2	98.8464
ENSMUSG00000010097	Nxf1	125.122
ENSMUSG00000010110	Stx5a	31.1122
ENSMUSG00000010122	Slc47a1	0.0197743
ENSMUSG00000010136	Pifo	0.0362123
ENSMUSG00000010142	Tnfrsf13b	88.7201
ENSMUSG00000010154	Spire2	2.43541
ENSMUSG00000010175	Prox1	0.0154493
ENSMUSG00000010205	Raver1	101.921
ENSMUSG00000010277	2610507B11Rik	80.3329
ENSMUSG00000010290	AI597479	17.095
ENSMUSG00000010307	Tmem86a	6.88874
ENSMUSG00000010311	Optc	0.0364163
ENSMUSG00000010342	Tex14	0.0993877
ENSMUSG00000010358	Ifi35	35.5158
ENSMUSG00000010362	Rdm1	18.9796
ENSMUSG00000010376	Nedd8	196.559
ENSMUSG00000010392	Gosr1	20.4147
ENSMUSG00000010406	Mrpl52	256.337
ENSMUSG00000010435	Spaca7	0
ENSMUSG00000010453	Kansl3	33.2515
ENSMUSG00000010461	Eya4	0.453124
ENSMUSG00000010476	Ebf3	0.131081
ENSMUSG00000010492	Uckl1os	0.585847
ENSMUSG00000010505	Myt1	0
ENSMUSG00000010517	Faf1	21.683
ENSMUSG00000010529	Gm266	0.0555487
ENSMUSG00000010538	Tsacc	10.501
ENSMUSG00000010554	Mettl16	11.9428
ENSMUSG00000010592	Dazl	0.167005
ENSMUSG00000010601	Apol7a	0
ENSMUSG00000010607	Pigyl	44.7461
ENSMUSG00000010608	Rbm25	117.355
ENSMUSG00000010609	Psen2	42.2313
ENSMUSG00000010651	Acaa1b	1.19724
ENSMUSG00000010660	Plcd1	0.259045
ENSMUSG00000010663	Fads1	31.394
ENSMUSG00000010721	Lmbr1	3.07226
ENSMUSG00000010751	Tnfrsf22	2.84823
ENSMUSG00000010755	Cars	33.8959
ENSMUSG00000010760	Phlda2	1.70415
ENSMUSG00000010796	Asz1	0
ENSMUSG00000010797	Wnt2	0
ENSMUSG00000010803	Gabra1	0
ENSMUSG00000010825	Grid2ip	0.008719
ENSMUSG00000010830	Kdelr3	0.54942
ENSMUSG00000010841	1700006E09Rik	0
ENSMUSG00000010911	Apip	45.8413
ENSMUSG00000010914	Pdhx	24.9519
ENSMUSG00000010936	Vac14	30.334
ENSMUSG00000011008	Mcoln2	2.4222
ENSMUSG00000011034	Slc5a1	0
ENSMUSG00000011052	1700049J03Rik	0
ENSMUSG00000011096	Akt1s1	41.2759
ENSMUSG00000011114	Tbrg1	52.1016
ENSMUSG00000011118	Panx3	0.058166
ENSMUSG00000011148	Adssl1	129.838
ENSMUSG00000011154	Cfap161	0
ENSMUSG00000011158	Brf1	51.9037
ENSMUSG00000011171	Vipr2	1.61345
ENSMUSG00000011179	Odc1	196.704
ENSMUSG00000011254	Thg1l	28.1805
ENSMUSG00000011256	Adam19	3.41173
ENSMUSG00000011257	Pabpc4	204.572
ENSMUSG00000011263	Exoc3l2	7.59195
ENSMUSG00000011267	Zfp296	10.7445
ENSMUSG00000011305	Plin5	0
ENSMUSG00000011306	Sugp1	29.6418
ENSMUSG00000011349	Dmrtc2	0
ENSMUSG00000011350	Gm5893	0
ENSMUSG00000011382	Dhdh	8.38731
ENSMUSG00000011427	Zfp790	9.56968
ENSMUSG00000011463	Cpb1	0.005882
ENSMUSG00000011486	Slc25a41	0.0223157
ENSMUSG00000011589	Fsd1	0
ENSMUSG00000011632	Pinlyp	0
ENSMUSG00000011658	Fuz	15.1524
ENSMUSG00000011751	Sptbn4	0.034113
ENSMUSG00000011752	Pgam1	333.673
ENSMUSG00000011831	Evi5	12.7246
ENSMUSG00000011832	Evi5l	7.56914
ENSMUSG00000011837	Snapc2	20.5466
ENSMUSG00000011877	Git1	36.4051
ENSMUSG00000011884	Gltp	139.275
ENSMUSG00000011958	Bnip2	87.1406
ENSMUSG00000011960	Ccnt1	36.1009
ENSMUSG00000012017	Scarf2	0.251767
ENSMUSG00000012042	4930579F01Rik	0
ENSMUSG00000012076	Brms1l	13.7692
ENSMUSG00000012114	Med15	35.0671
ENSMUSG00000012117	Dhdds	32.4263
ENSMUSG00000012123	Crybg2	1.18989
ENSMUSG00000012126	Ubxn11	4.76225
ENSMUSG00000012187	Mogat1	0
ENSMUSG00000012211	Tex22	0.0273237
ENSMUSG00000012282	Wnt8a	0
ENSMUSG00000012296	Tjap1	16.9233
ENSMUSG00000012350	Ehf	0.0208307
ENSMUSG00000012396	Nanog	0
ENSMUSG00000012405	Rpl15	1073.43
ENSMUSG00000012422	Tmem167	21.0861
ENSMUSG00000012428	Steap4	0.62962
ENSMUSG00000012429	Mplkip	26.9539
ENSMUSG00000012443	Kif11	107.523
ENSMUSG00000012483	Rpa3	124.412
ENSMUSG00000012519	Mlkl	31.4876
ENSMUSG00000012520	Phox2b	0
ENSMUSG00000012535	Tnpo3	54.606
ENSMUSG00000012609	Ttll5	11.0231
ENSMUSG00000012640	Zfp715	11.8759
ENSMUSG00000012705	Retn	0.077832
ENSMUSG00000012777	Acp4	0
ENSMUSG00000012819	Cdh23	0.228599
ENSMUSG00000012848	Rps5	2531.08
ENSMUSG00000012889	Podnl1	0.743483
ENSMUSG00000013033	Adgrl1	6.91425
ENSMUSG00000013076	Amotl1	0.136916
ENSMUSG00000013083	2200002J24Rik	0.572277
ENSMUSG00000013089	Etv5	7.11217
ENSMUSG00000013091	Tmem190	1.75445
ENSMUSG00000013150	Gfod2	3.44812
ENSMUSG00000013155	Enkd1	20.2612
ENSMUSG00000013158	4933405L10Rik	0
ENSMUSG00000013160	Atp6v0d1	98.368
ENSMUSG00000013236	Ptprs	31.8279
ENSMUSG00000013275	Slc41a1	6.63689
ENSMUSG00000013338	Fer1l4	0.00634633
ENSMUSG00000013353	4931406B18Rik	0
ENSMUSG00000013367	Iglon5	0.130849
ENSMUSG00000013415	Igf2bp1	0
ENSMUSG00000013418	B4galnt2	0.978744
ENSMUSG00000013419	Zfp651	0.224796
ENSMUSG00000013465	Nelfb	59.1433
ENSMUSG00000013483	Card14	0.0463617
ENSMUSG00000013495	Tmem175	15.0498
ENSMUSG00000013523	Bcas1	1.5087
ENSMUSG00000013539	Tango2	31.0007
ENSMUSG00000013562	4833413E03Rik	0
ENSMUSG00000013584	Aldh1a2	0.143635
ENSMUSG00000013593	Ndufs2	178.54
ENSMUSG00000013611	Snx31	2.18445
ENSMUSG00000013622	Atraid	28.8985
ENSMUSG00000013629	Cad	81.4856
ENSMUSG00000013643	Lypd8	0
ENSMUSG00000013646	Sh3bp5l	15.5336
ENSMUSG00000013653	1810065E05Rik	0.14002
ENSMUSG00000013662	Atad1	60.2758
ENSMUSG00000013663	Pten	43.5512
ENSMUSG00000013668	4933402N03Rik	0
ENSMUSG00000013698	Pea15a	10.4379
ENSMUSG00000013701	Timm23	162.585
ENSMUSG00000013707	Tnfaip8l2	52.4725
ENSMUSG00000013736	Trnt1	47.7823
ENSMUSG00000013766	Ly6g6e	0.14881
ENSMUSG00000013787	Ehmt2	96.2977
ENSMUSG00000013822	Elof1	116.044
ENSMUSG00000013833	Med16	39.593
ENSMUSG00000013846	St3gal1	30.68
ENSMUSG00000013858	Tmem259	67.3826
ENSMUSG00000013878	Rnf170	7.80888
ENSMUSG00000013921	Clip3	0.518512
ENSMUSG00000013928	Thap8	0.122194
ENSMUSG00000013936	Myl2	0.0352857
ENSMUSG00000013973	Dedd	20.9832
ENSMUSG00000013974	Mcemp1	20.5109
ENSMUSG00000013997	Nit1	21.3112
ENSMUSG00000014030	Pax5	7.81846
ENSMUSG00000014039	Prdm15	10.0879
ENSMUSG00000014074	Rnf168	36.2201
ENSMUSG00000014075	Tctex1d2	27.9045
ENSMUSG00000014077	Chp1	33.128
ENSMUSG00000014104	Sval2	0
ENSMUSG00000014158	Trpv4	0.530452
ENSMUSG00000014164	Klhl3	1.99844
ENSMUSG00000014177	Tvp23b	34.5313
ENSMUSG00000014195	Dnajc7	141.107
ENSMUSG00000014198	Zfp385c	0.0580957
ENSMUSG00000014226	Cacybp	180.282
ENSMUSG00000014232	Cluap1	19.9449
ENSMUSG00000014243	Zswim7	11.7681
ENSMUSG00000014245	Pigl	7.50359
ENSMUSG00000014294	Ndufa2	189.308
ENSMUSG00000014301	Pam16	74.4539
ENSMUSG00000014303	Glis2	1.55642
ENSMUSG00000014313	Cox6c	624.296
ENSMUSG00000014329	Bicc1	0.0511473
ENSMUSG00000014349	Ube2z	47.9512
ENSMUSG00000014351	Gip	0
ENSMUSG00000014353	Tmem87b	6.83282
ENSMUSG00000014355	Anapc1	76.0766
ENSMUSG00000014361	Mertk	0.0749307
ENSMUSG00000014402	Tsg101	43.1134
ENSMUSG00000014418	Hps5	16.291
ENSMUSG00000014426	Map3k4	17.4812
ENSMUSG00000014444	Piezo1	39.9997
ENSMUSG00000014453	Blk	6.90744
ENSMUSG00000014470	Rnf166	53.6788
ENSMUSG00000014496	Ankrd28	55.1941
ENSMUSG00000014498	Ankrd52	55.9812
ENSMUSG00000014503	Pkd2l2	7.50957
ENSMUSG00000014504	Srp19	96.3072
ENSMUSG00000014529	Tmbim7	0.083268
ENSMUSG00000014542	Clec4f	0.0586893
ENSMUSG00000014543	Klra17	0.828205
ENSMUSG00000014547	Wdfy2	16.7797
ENSMUSG00000014550	Rbsn	13.6936
ENSMUSG00000014551	Mrps25	29.0924
ENSMUSG00000014554	Dguok	36.5196
ENSMUSG00000014592	Camta1	15.4064
ENSMUSG00000014599	Csf1	13.1149
ENSMUSG00000014601	Strip1	26.3047
ENSMUSG00000014602	Kif1a	0.0246567
ENSMUSG00000014603	Alx3	0
ENSMUSG00000014606	Slc25a11	89.3685
ENSMUSG00000014609	Chrne	0.191375
ENSMUSG00000014633	Cmc2	28.5473
ENSMUSG00000014668	Chfr	37.65
ENSMUSG00000014686	Ceacam16	0.14585
ENSMUSG00000014704	Hoxa2	0.181382
ENSMUSG00000014725	Adam28	0
ENSMUSG00000014747	Ankrd53	0.153864
ENSMUSG00000014748	Tex261	82.5812
ENSMUSG00000014763	Fam120b	9.87797
ENSMUSG00000014767	Tbp	21.941
ENSMUSG00000014769	Psmb1	421.349
ENSMUSG00000014771	Pdcd2	27.6026
ENSMUSG00000014773	Dll1	0.046834
ENSMUSG00000014776	Nol3	0.0272287
ENSMUSG00000014778	Fhod1	15.5818
ENSMUSG00000014782	Plekhg4	0.0179207
ENSMUSG00000014786	Slc9a5	0.937694
ENSMUSG00000014791	Elmo3	2.97413
ENSMUSG00000014813	Stc1	0.0278647
ENSMUSG00000014837	4931428F04Rik	3.50744
ENSMUSG00000014846	Tppp3	1.37393
ENSMUSG00000014850	Msh3	16.6272
ENSMUSG00000014852	Adamts13	0.00973267
ENSMUSG00000014856	Tmem208	77.2602
ENSMUSG00000014859	E2f4	171.41
ENSMUSG00000014867	Surf4	185.849
ENSMUSG00000014873	Surf2	18.2146
ENSMUSG00000014905	Dnajb9	28.1638
ENSMUSG00000014907	Naf1	24.8545
ENSMUSG00000014932	Yes1	0.489254
ENSMUSG00000014956	Ppp1cb	103.375
ENSMUSG00000014959	Gorasp2	149.022
ENSMUSG00000014980	Tsen15	26.5637
ENSMUSG00000015001	Oc90	0
ENSMUSG00000015002	Efr3a	50.6786
ENSMUSG00000015013	Trappc2l	33.8789
ENSMUSG00000015016	Acsf3	16.0379
ENSMUSG00000015023	Ddx19a	91.9408
ENSMUSG00000015027	Galns	40.1463
ENSMUSG00000015053	Gata2	55.9015
ENSMUSG00000015083	C8g	3.17859
ENSMUSG00000015085	Entpd2	0.0172787
ENSMUSG00000015087	Rabl6	45.8129
ENSMUSG00000015090	Ptgds	0.473546
ENSMUSG00000015092	Edf1	165.736
ENSMUSG00000015093	Clic3	1.79615
ENSMUSG00000015094	Npdc1	0.194852
ENSMUSG00000015095	Fbxw5	38.4569
ENSMUSG00000015112	Slc25a13	24.2287
ENSMUSG00000015120	Ube2i	312.472
ENSMUSG00000015126	Tsr3	26.6734
ENSMUSG00000015127	Unkl	9.42604
ENSMUSG00000015133	Lrrk1	13.6212
ENSMUSG00000015134	Aldh1a3	0.0888917
ENSMUSG00000015143	Actn1	32.5137
ENSMUSG00000015149	Sirt2	32.2258
ENSMUSG00000015165	Hnrnpl	350.247
ENSMUSG00000015176	Nolc1	129.857
ENSMUSG00000015189	Casd1	28.3856
ENSMUSG00000015202	Magi1	7.83972
ENSMUSG00000015214	Mtmr1	27.7275
ENSMUSG00000015217	Hmgb3	114.126
ENSMUSG00000015222	Map2	0.037442
ENSMUSG00000015224	Cyp2j9	2.5787
ENSMUSG00000015242	Nipsnap3a	0
ENSMUSG00000015243	Abca1	2.20318
ENSMUSG00000015247	Nipsnap3b	50.4758
ENSMUSG00000015289	Lage3	106.822
ENSMUSG00000015290	Ubl4a	39.1779
ENSMUSG00000015291	Gdi1	27.9292
ENSMUSG00000015305	Sash1	1.97733
ENSMUSG00000015312	Gadd45b	20.1627
ENSMUSG00000015314	Slamf6	5.02925
ENSMUSG00000015316	Slamf1	6.6098
ENSMUSG00000015335	Zdhhc12	16.2268
ENSMUSG00000015337	Endog	8.91927
ENSMUSG00000015340	Cybb	68.6969
ENSMUSG00000015341	Golga7	86.9283
ENSMUSG00000015342	Xk	22.7934
ENSMUSG00000015354	Pcolce2	0.00750867
ENSMUSG00000015355	Cd48	142.305
ENSMUSG00000015357	Clpx	33.2462
ENSMUSG00000015363	Trabd	53.5014
ENSMUSG00000015365	Mov10l1	0
ENSMUSG00000015377	Dennd6b	2.03725
ENSMUSG00000015396	Cd83	0.330317
ENSMUSG00000015401	Tmem27	0.150296
ENSMUSG00000015405	Ace2	0
ENSMUSG00000015437	Gzmb	3.32661
ENSMUSG00000015441	Gzmf	0
ENSMUSG00000015443	Gzmn	0
ENSMUSG00000015451	C4a	0.250121
ENSMUSG00000015452	Ager	1.99004
ENSMUSG00000015461	Atf6b	74.3553
ENSMUSG00000015467	Egfl8	1.80024
ENSMUSG00000015468	Notch4	0.349596
ENSMUSG00000015474	Ppt2	42.8937
ENSMUSG00000015476	Prrt1	0.536692
ENSMUSG00000015478	Rnf5	65.8594
ENSMUSG00000015484	Fam163a	0.0392143
ENSMUSG00000015488	Cacfd1	21.6493
ENSMUSG00000015501	Hivep2	1.98134
ENSMUSG00000015519	2310057J18Rik	0
ENSMUSG00000015522	Arnt	20.1497
ENSMUSG00000015533	Itga2	6.04096
ENSMUSG00000015536	Mocs2	24.7974
ENSMUSG00000015542	Nat9	20.8836
ENSMUSG00000015568	Lpl	5.2664
ENSMUSG00000015575	Atp6v0e	274.349
ENSMUSG00000015579	Nkx2-5	0
ENSMUSG00000015597	Zfp318	5.62596
ENSMUSG00000015599	Ttbk1	0.0527457
ENSMUSG00000015605	Srf	38.7616
ENSMUSG00000015619	Gata3	2.00946
ENSMUSG00000015627	Gata5	0
ENSMUSG00000015647	Lama5	1.88563
ENSMUSG00000015652	Steap1	0
ENSMUSG00000015653	Steap2	0.00420433
ENSMUSG00000015656	Hspa8	1633.95
ENSMUSG00000015659	Serac1	2.38062
ENSMUSG00000015665	Awat1	0
ENSMUSG00000015668	Pdzd11	45.6408
ENSMUSG00000015671	Psma2	128.355
ENSMUSG00000015672	Mrpl32	19.204
ENSMUSG00000015697	Setdb1	32.9381
ENSMUSG00000015702	Anxa9	7.04935
ENSMUSG00000015709	Arnt2	0.0280623
ENSMUSG00000015711	Prune1	20.6391
ENSMUSG00000015714	Cers2	182.245
ENSMUSG00000015721	Nlrp5	0
ENSMUSG00000015733	Capza2	180.393
ENSMUSG00000015745	Plekho1	35.7691
ENSMUSG00000015747	Vps45	17.5052
ENSMUSG00000015748	Prpf3	39.4864
ENSMUSG00000015749	Anp32e	244.311
ENSMUSG00000015750	Aph1a	59.2115
ENSMUSG00000015755	Tab2	57.7613
ENSMUSG00000015757	Ppil4	42.4952
ENSMUSG00000015759	Cnih1	132.257
ENSMUSG00000015766	Eps8	2.67607
ENSMUSG00000015776	Med22	49.8271
ENSMUSG00000015787	Abo	0
ENSMUSG00000015790	Surf1	44.461
ENSMUSG00000015804	Med28	13.5083
ENSMUSG00000015806	Qdpr	89.2834
ENSMUSG00000015812	Gnrh1	1.75371
ENSMUSG00000015829	Tnr	0.0446473
ENSMUSG00000015837	Sqstm1	94.3146
ENSMUSG00000015839	Nfe2l2	92.4846
ENSMUSG00000015843	Rxrg	0.403273
ENSMUSG00000015846	Rxra	8.89481
ENSMUSG00000015850	Adamtsl4	0.474827
ENSMUSG00000015852	Fcrls	0.077729
ENSMUSG00000015854	Cd5l	0.327429
ENSMUSG00000015869	Prpsap1	60.3069
ENSMUSG00000015879	Fam184b	0.0286633
ENSMUSG00000015880	Ncapg	54.5291
ENSMUSG00000015882	Lcorl	11.3815
ENSMUSG00000015889	Lta4h	393.494
ENSMUSG00000015890	Amdhd1	0.195879
ENSMUSG00000015932	Dstn	242.215
ENSMUSG00000015937	H2afy	792.99
ENSMUSG00000015942	Gtf2ird2	9.39499
ENSMUSG00000015943	Bola1	25.4569
ENSMUSG00000015944	Gatsl2	2.55164
ENSMUSG00000015947	Fcgr1	1.26878
ENSMUSG00000015950	Ncf1	197.924
ENSMUSG00000015957	Wnt11	0.0181313
ENSMUSG00000015961	Adss	114.685
ENSMUSG00000015962	1700016C15Rik	0.0438723
ENSMUSG00000015966	Il17rb	6.60567
ENSMUSG00000015968	Cacna1d	1.83544
ENSMUSG00000015970	Chdh	54.933
ENSMUSG00000015971	Actr8	31.482
ENSMUSG00000015980	Lrrc27	1.57646
ENSMUSG00000015981	Stk32c	0.136029
ENSMUSG00000015994	Fnta	56.3701
ENSMUSG00000016018	Skiv2l2	65.3649
ENSMUSG00000016024	Lbp	55.2543
ENSMUSG00000016028	Celsr1	7.34626
ENSMUSG00000016087	Fli1	63.3958
ENSMUSG00000016128	Stard13	0.307724
ENSMUSG00000016150	Tenm1	0
ENSMUSG00000016179	Camk1g	0.129313
ENSMUSG00000016181	Diexf	12.2942
ENSMUSG00000016194	Hsd11b1	28.5743
ENSMUSG00000016200	Syt14	0.0653227
ENSMUSG00000016206	H2-M3	10.7136
ENSMUSG00000016239	Lonrf3	5.20591
ENSMUSG00000016252	Atp5e	454.655
ENSMUSG00000016253	Nelfcd	60.9334
ENSMUSG00000016255	Tubb1	64.3143
ENSMUSG00000016256	Ctsz	262.33
ENSMUSG00000016257	Prelid3b	102.767
ENSMUSG00000016262	Sertad4	0.246542
ENSMUSG00000016283	H2-M2	0.0223347
ENSMUSG00000016308	Ube2a	56.866
ENSMUSG00000016319	Slc25a5	1148.16
ENSMUSG00000016327	Atp1b4	0.00422533
ENSMUSG00000016344	Ppdpf	80.3389
ENSMUSG00000016346	Kcnq2	0
ENSMUSG00000016349	Eef1a2	0
ENSMUSG00000016356	Col20a1	0.091279
ENSMUSG00000016382	Pls3	2.21513
ENSMUSG00000016386	Mpped2	0.877457
ENSMUSG00000016409	Nkap	18.265
ENSMUSG00000016427	Ndufa1	275.039
ENSMUSG00000016458	Wt1	0
ENSMUSG00000016477	E2f3	24.3975
ENSMUSG00000016481	Cr1l	74.4677
ENSMUSG00000016487	Ppfibp1	5.83549
ENSMUSG00000016493	Cd46	0.627965
ENSMUSG00000016494	Cd34	146.671
ENSMUSG00000016495	Plgrkt	60.5363
ENSMUSG00000016496	Cd274	3.8531
ENSMUSG00000016498	Pdcd1lg2	0.860781
ENSMUSG00000016503	Gtf3a	64.7738
ENSMUSG00000016510	Mtif3	21.3404
ENSMUSG00000016520	Lnx2	9.39345
ENSMUSG00000016524	Il19	0
ENSMUSG00000016526	Dyrk3	13.8745
ENSMUSG00000016528	Mapkapk2	171.998
ENSMUSG00000016529	Il10	0.0446367
ENSMUSG00000016534	Lamp2	143.602
ENSMUSG00000016541	Atxn10	106.619
ENSMUSG00000016552	Foxred2	19.0513
ENSMUSG00000016554	Eif3d	229.991
ENSMUSG00000016559	H3f3b	604.062
ENSMUSG00000016619	Nup50	74.0755
ENSMUSG00000016624	Phf21b	0.308599
ENSMUSG00000016626	Nlrp14	0
ENSMUSG00000016637	Ift27	49.2094
ENSMUSG00000016664	Pacsin2	54.0145
ENSMUSG00000016756	Cmah	4.70886
ENSMUSG00000016757	Ttll12	33.1388
ENSMUSG00000016758	Bik	0.425101
ENSMUSG00000016763	Scube1	0.005725
ENSMUSG00000016831	Tox4	45.2676
ENSMUSG00000016833	Mrps18c	175.968
ENSMUSG00000016918	Sulf1	0.010428
ENSMUSG00000016921	Srsf6	230.761
ENSMUSG00000016933	Plcg1	19.7084
ENSMUSG00000016940	Kctd2	13.0617
ENSMUSG00000016942	Tmprss6	0.257397
ENSMUSG00000016946	Kctd5	24.0603
ENSMUSG00000016982	Pom121l2	0.006366
ENSMUSG00000016984	Etaa1	14.0932
ENSMUSG00000016995	Matn4	0
ENSMUSG00000016998	Svs4	0
ENSMUSG00000017000	Svs6	0
ENSMUSG00000017002	Slpi	130.172
ENSMUSG00000017003	Svs3a	0
ENSMUSG00000017004	Svs5	0
ENSMUSG00000017007	Rbpjl	0.00705367
ENSMUSG00000017009	Sdc4	14.6713
ENSMUSG00000017049	Ccdc70	0
ENSMUSG00000017057	Il13ra1	2.63843
ENSMUSG00000017064	Prl5a1	0
ENSMUSG00000017119	Nbr1	33.1133
ENSMUSG00000017132	Cyth1	36.6113
ENSMUSG00000017144	Rnd3	15.47
ENSMUSG00000017146	Brca1	24.5148
ENSMUSG00000017165	Gast	0
ENSMUSG00000017167	Cntnap1	0.827189
ENSMUSG00000017176	Nt5c3b	29.0165
ENSMUSG00000017188	Coa3	98.9172
ENSMUSG00000017195	Zpbp2	0.684862
ENSMUSG00000017204	Gsdma	0.101338
ENSMUSG00000017210	Med24	51.9808
ENSMUSG00000017211	Gsdma2	0
ENSMUSG00000017221	Psmd3	152.912
ENSMUSG00000017264	Exosc10	58.5404
ENSMUSG00000017286	Glod4	92.617
ENSMUSG00000017288	Vps53	48.5446
ENSMUSG00000017291	Taok1	14.4577
ENSMUSG00000017299	Dnttip1	36.5176
ENSMUSG00000017300	Tnnc2	0.041767
ENSMUSG00000017307	Acot8	30.0539
ENSMUSG00000017309	Cd300lg	7.96542
ENSMUSG00000017310	Spint4	0
ENSMUSG00000017311	Pyy	0
ENSMUSG00000017314	Mpp2	3.48533
ENSMUSG00000017316	Ppy	0
ENSMUSG00000017344	Vtn	0.425638
ENSMUSG00000017376	Nlk	16.9081
ENSMUSG00000017386	Traf4	27.1709
ENSMUSG00000017390	Aldoc	1.10208
ENSMUSG00000017400	Stac2	0.183566
ENSMUSG00000017404	Rpl19	2278.22
ENSMUSG00000017405	Nek8	7.72353
ENSMUSG00000017412	Cacnb4	0.0635347
ENSMUSG00000017417	Plxdc1	10.5164
ENSMUSG00000017418	Arl5b	4.05392
ENSMUSG00000017421	Zfp207	253.623
ENSMUSG00000017428	Psmd11	79.604
ENSMUSG00000017446	C1qtnf1	0.0389507
ENSMUSG00000017453	Pipox	0.0424627
ENSMUSG00000017466	Timp2	4.88041
ENSMUSG00000017478	Zc3h18	61.0224
ENSMUSG00000017485	Top2b	60.8636
ENSMUSG00000017491	Rarb	0.0270203
ENSMUSG00000017493	Igfbp4	166.283
ENSMUSG00000017499	Cdc6	57.5773
ENSMUSG00000017548	Suz12	63.7985
ENSMUSG00000017550	Atad5	23.4806
ENSMUSG00000017561	Crlf3	86.1556
ENSMUSG00000017588	Krt27	0
ENSMUSG00000017607	Tns4	2.5466
ENSMUSG00000017615	Tnfaip1	8.88667
ENSMUSG00000017631	Abr	46.9982
ENSMUSG00000017639	Rab11fip4	3.55016
ENSMUSG00000017652	Cd40	0.807451
ENSMUSG00000017664	Slc35c2	99.9919
ENSMUSG00000017667	Zfp334	0
ENSMUSG00000017670	Elmo2	46.0025
ENSMUSG00000017677	Wsb1	81.7608
ENSMUSG00000017679	Ttpal	6.00379
ENSMUSG00000017686	Rhot1	31.5341
ENSMUSG00000017688	Hnf4g	0
ENSMUSG00000017692	Rhbdl3	1.06073
ENSMUSG00000017697	Ada	15.7151
ENSMUSG00000017707	Serinc3	1004.57
ENSMUSG00000017713	Tha1	3.42716
ENSMUSG00000017715	Pgs1	30.736
ENSMUSG00000017716	Birc5	227.451
ENSMUSG00000017718	Afmid	3.15331
ENSMUSG00000017720	Trp53tg5	0.0150293
ENSMUSG00000017721	Pigt	120.842
ENSMUSG00000017723	Wfdc2	0.873713
ENSMUSG00000017724	Etv4	0.265307
ENSMUSG00000017733	Eppin	0
ENSMUSG00000017734	Dbndd2	0.718536
ENSMUSG00000017737	Mmp9	1.22657
ENSMUSG00000017740	Slc12a5	0.066884
ENSMUSG00000017747	Ghdc	4.41004
ENSMUSG00000017754	Pltp	5.11059
ENSMUSG00000017756	Slc12a7	5.18149
ENSMUSG00000017760	Ctsa	65.1398
ENSMUSG00000017764	Zswim1	8.68356
ENSMUSG00000017765	Slc12a4	14.688
ENSMUSG00000017767	Spata25	0
ENSMUSG00000017774	Myo1c	42.7181
ENSMUSG00000017776	Crk	35.0727
ENSMUSG00000017778	Cox7c	702.186
ENSMUSG00000017781	Pitpna	60.6795
ENSMUSG00000017801	Mlx	25.9354
ENSMUSG00000017802	Retreg3	48.4842
ENSMUSG00000017817	Jph2	0
ENSMUSG00000017830	Dhx58	11.9349
ENSMUSG00000017831	Rab5a	34.286
ENSMUSG00000017832	Hspb9	1.3993
ENSMUSG00000017837	Nkiras2	23.2674
ENSMUSG00000017843	Ppp2r5c	98.1366
ENSMUSG00000017858	Ift52	44.4754
ENSMUSG00000017861	Mybl2	64.1221
ENSMUSG00000017868	Sgk2	0.019197
ENSMUSG00000017897	Eya2	4.56293
ENSMUSG00000017922	Prl3c1	0
ENSMUSG00000017929	B4galt5	17.6049
ENSMUSG00000017943	Gdap1l1	0
ENSMUSG00000017950	Hnf4a	3.5361
ENSMUSG00000017969	Ptgis	0.232088
ENSMUSG00000017978	Cadps2	0.369239
ENSMUSG00000017999	Ddx27	96.199
ENSMUSG00000018001	Cyth3	42.0977
ENSMUSG00000018008	Cyth4	109.843
ENSMUSG00000018012	Rac3	1.45923
ENSMUSG00000018040	Rrp7a	48.0218
ENSMUSG00000018042	Cyb5r3	75.5379
ENSMUSG00000018068	Ints2	23.1335
ENSMUSG00000018076	Med13l	25.2199
ENSMUSG00000018102	Hist1h2bc	14.8615
ENSMUSG00000018126	Baiap2l2	0.177883
ENSMUSG00000018143	Mafk	31.061
ENSMUSG00000018160	Med1	24.9739
ENSMUSG00000018166	Erbb3	3.35467
ENSMUSG00000018167	Stard3	37.9472
ENSMUSG00000018168	Ikzf3	7.05085
ENSMUSG00000018169	Mfng	43.7532
ENSMUSG00000018171	Vmp1	44.8944
ENSMUSG00000018189	Uchl5	101.695
ENSMUSG00000018196	Glrx2	21.5513
ENSMUSG00000018199	Trove2	4.59338
ENSMUSG00000018209	Stk4	96.2431
ENSMUSG00000018211	Wfdc15b	0.113689
ENSMUSG00000018217	Pmp22	0.330962
ENSMUSG00000018238	Gdf9	0.577256
ENSMUSG00000018239	Zcchc10	26.9134
ENSMUSG00000018259	Prl8a2	0
ENSMUSG00000018263	Tbx5	0
ENSMUSG00000018286	Psmb6	340.936
ENSMUSG00000018287	Spag7	85.0502
ENSMUSG00000018293	Pfn1	1806.03
ENSMUSG00000018322	Tomm34	43.9923
ENSMUSG00000018326	Ywhab	187.885
ENSMUSG00000018334	Ksr1	10.5093
ENSMUSG00000018339	Gpx3	19.9795
ENSMUSG00000018340	Anxa6	136.435
ENSMUSG00000018341	Il12rb2	2.46946
ENSMUSG00000018347	Zkscan6	12.7155
ENSMUSG00000018362	Kpna2	337.738
ENSMUSG00000018363	Smurf2	17.2919
ENSMUSG00000018372	Cep95	11.0372
ENSMUSG00000018377	Vezf1	39.0784
ENSMUSG00000018378	Cuedc1	6.15713
ENSMUSG00000018379	Srsf1	108.088
ENSMUSG00000018381	Abi3	4.9211
ENSMUSG00000018387	Shroom1	0.10717
ENSMUSG00000018395	Kif3a	9.4381
ENSMUSG00000018398	2024-09-08	58.6914
ENSMUSG00000018401	Mtmr4	34.3876
ENSMUSG00000018405	Mrm1	16.2994
ENSMUSG00000018411	Mapt	0.314031
ENSMUSG00000018412	Kansl1	33.2727
ENSMUSG00000018415	Gid4	37.3326
ENSMUSG00000018417	Myo1b	1.97295
ENSMUSG00000018425	Dhx40	19.3298
ENSMUSG00000018427	Ypel2	4.53313
ENSMUSG00000018428	Akap1	21.4714
ENSMUSG00000018433	Nol11	45.6905
ENSMUSG00000018442	Derl2	30.5004
ENSMUSG00000018446	C1qbp	306.873
ENSMUSG00000018449	Rpain	35.112
ENSMUSG00000018451	6330403K07Rik	0.484702
ENSMUSG00000018459	Slc13a3	0.328466
ENSMUSG00000018470	Kcnab3	0.201089
ENSMUSG00000018474	Chd3	40.1752
ENSMUSG00000018476	Kdm6b	9.04251
ENSMUSG00000018479	1700125H20Rik	0
ENSMUSG00000018481	Appbp2	28.6774
ENSMUSG00000018486	Wnt9b	0
ENSMUSG00000018500	Adora2b	6.12434
ENSMUSG00000018501	Ncor1	109.53
ENSMUSG00000018507	Trpv2	46.1952
ENSMUSG00000018509	Cenpv	26.0294
ENSMUSG00000018537	Pcgf2	3.23321
ENSMUSG00000018541	Cwc25	16.9684
ENSMUSG00000018543	1700001P01Rik	0.0308617
ENSMUSG00000018547	Pip4k2b	43.2828
ENSMUSG00000018548	Trim37	37.3093
ENSMUSG00000018554	Ybx2	0.247225
ENSMUSG00000018559	Ctdnep1	100.893
ENSMUSG00000018565	Elp5	52.4346
ENSMUSG00000018566	Slc2a4	1.37324
ENSMUSG00000018567	Gabarap	196.145
ENSMUSG00000018569	Cldn7	0.263588
ENSMUSG00000018570	2810408A11Rik	2.90124
ENSMUSG00000018572	Phf23	51.7734
ENSMUSG00000018574	Acadvl	58.532
ENSMUSG00000018581	Dnah11	0.00666367
ENSMUSG00000018583	G3bp1	130.406
ENSMUSG00000018585	Atox1	193.935
ENSMUSG00000018589	Glra2	0
ENSMUSG00000018593	Sparc	66.5222
ENSMUSG00000018595	Glra4	0
ENSMUSG00000018599	Mief2	6.14703
ENSMUSG00000018604	Tbx3	0.0285917
ENSMUSG00000018620	Mmp20	0
ENSMUSG00000018623	Mmp7	0
ENSMUSG00000018634	Crhr1	0
ENSMUSG00000018648	Dusp14	0.519879
ENSMUSG00000018651	Tada2a	18.667
ENSMUSG00000018654	Ikzf1	97.3334
ENSMUSG00000018656	Tcaf3	0
ENSMUSG00000018659	Pnpo	61.6672
ENSMUSG00000018661	Cog1	22.2359
ENSMUSG00000018666	Cbx1	126.597
ENSMUSG00000018669	Cdk5rap3	41.1768
ENSMUSG00000018672	Copz2	2.81573
ENSMUSG00000018677	Slc25a39	73.4777
ENSMUSG00000018678	Sp2	23.0951
ENSMUSG00000018697	Aatf	61.8148
ENSMUSG00000018698	Lhx1	0
ENSMUSG00000018707	Dync1h1	53.0933
ENSMUSG00000018727	Cpsf4l	0.380612
ENSMUSG00000018733	Pex12	11.0804
ENSMUSG00000018736	Ndel1	31.1248
ENSMUSG00000018740	Slc25a35	7.73285
ENSMUSG00000018750	Zbtb4	1.88809
ENSMUSG00000018752	Tnfsfm13	4.42843
ENSMUSG00000018761	Mpdu1	64.0117
ENSMUSG00000018765	Fxr2	51.3761
ENSMUSG00000018770	Atp5g3	590.804
ENSMUSG00000018774	Cd68	46.1595
ENSMUSG00000018776	Slc35g3	0.056654
ENSMUSG00000018796	Acsl1	44.1889
ENSMUSG00000018800	Abca5	0.566311
ENSMUSG00000018809	Smyd4	6.85374
[truncated: 51,814 more rows]
