# Supplementary material for: Endogenous aldehyde-induced DNA–protein crosslinks are resolved by transcription-coupled repair
Source: Nat Cell Biol. 2024 Apr 10;26(5):784–96. doi: 10.1038/s41556-024-01401-2 (PMC11098742; doi:10.1038/s41556-024-01401-2)
Supplement: Supplementary file 12 — Statistical source data [file 41556_2024_1401_MOESM12_ESM.xlsx]

## Sheet: Fig1f
TPM	DPC residual ratio		Statistical significance was evaluated with Dunnett's test.
0.1-1	1.06187		TPM	p
0.1-1	1.06004		1-10	p < 0.0001
0.1-1	1.05782		10-100	p < 0.0001
1-10	0.903893		≥100	p < 0.0001
1-10	0.900958
1-10	0.901166
10-100	0.611623
10-100	0.58713
10-100	0.592844
≥100	0.444154
≥100	0.420536
≥100	0.423779

## Sheet: Fig1g
Gene length (kb)	DPC residual ratio		Statistical significance was evaluated with Dunnett's test.
3-10	0.474772		Gene length (kb)	p
3-10	0.458628		10-20	p = 0.6113
3-10	0.474939		20-30	p = 0.0012
10-20	0.496398		30-50	p = 0.0001
10-20	0.476883		50-80	p < 0.0001
10-20	0.480226		80-150	p < 0.0001
20-30	0.536376		≥150	p < 0.0001
20-30	0.514443
20-30	0.525096
30-50	0.554307
30-50	0.533793
30-50	0.532105
50-80	0.630556
50-80	0.598703
50-80	0.607482
80-150	0.701156
80-150	0.665862
80-150	0.667414
≥150	0.887228
≥150	0.863247
≥150	0.859711

## Sheet: Fig1h
Position	Gene length (kb)	DPC residual ratio		Statistical significance was evaluated with two-sided unpaired t-test.
TSS	3-10	0.519149		Gene length (kb)	p
TSS	3-10	0.450484		3-10	p = 0.185579384
TSS	3-10	0.469274		10-20	p = 0.001873287
TES	3-10	0.532715		20-30	p = 0.000347728
TES	3-10	0.512409		30-50	p = 0.000314605
TES	3-10	0.501335		50-80	p = 0.000632011
TSS	10-20	0.471953		80-150	p = 8.51322E-05
TSS	10-20	0.486522		≧150	p = 4.75874E-05
TSS	10-20	0.461041
TES	10-20	0.587353
TES	10-20	0.55511
TES	10-20	0.557039
TSS	20-30	0.469469
TSS	20-30	0.48476
TSS	20-30	0.486655
TES	20-30	0.663964
TES	20-30	0.628866
TES	20-30	0.685586
TSS	30-50	0.469469
TSS	30-50	0.48476
TSS	30-50	0.486655
TES	30-50	0.644435
TES	30-50	0.649885
TES	30-50	0.610946
TSS	50-80	0.44049
TSS	50-80	0.460722
TSS	50-80	0.515281
TES	50-80	0.809206
TES	50-80	0.735767
TES	50-80	0.79577
TSS	80-150	0.509709
TSS	80-150	0.450484
TSS	80-150	0.450871
TES	80-150	0.881657
TES	80-150	0.858632
TES	80-150	0.915135
TSS	≧150	0.545106
TSS	≧150	0.528829
TSS	≧150	0.450871
TES	≧150	1.0602
TES	≧150	1.06752
TES	≧150	1.05218

## Sheet: Fig2c
Genotype-Recovery time (h)	Recovery of RNA synthesis		Statistical significance was evaluated with two-sided unpaired t-test.
WT-UT	100		Recovery time (h)	p
WT-UT	100		4	p = 0.174178408
WT-UT	100		8	p = 0.003815425
ΔCSB-UT	100		12	p = 0.030179453
ΔCSB-UT	100
ΔCSB-UT	100
WT-4	17.5047
WT-4	20.3217
WT-4	19.9913
ΔCSB-4	13.9238
ΔCSB-4	18.3573
ΔCSB-4	17.5005
WT-8	47.7812
WT-8	42.429
WT-8	37.0926
ΔCSB-8	22.1491
ΔCSB-8	21.621
ΔCSB-8	24.8574
WT-12	137.167
WT-12	83.0604
WT-12	75.5557
ΔCSB-12	33.7621
ΔCSB-12	17.3984
ΔCSB-12	40.9862

## Sheet: Fig2d
Genotype	Recovery of RNA synthesis		Statistical significance was evaluated with Dunnett's test.
WT	97.1364		Genotype	p
WT	104.071		ΔCSB	p = 0.0023
WT	75.0539		ΔCSA	p = 0.0165
ΔCSB	48.1473		ΔUVSSA	p = 0.0303
ΔCSB	39.7337		POLR2A-KR	p = 0.0098
ΔCSB	30.5451		ΔFANCA	p = 0.2894
ΔCSA	52.6802		ΔCSB ΔFANCA	p = 0.0019
ΔCSA	64.0112
ΔCSA	38.0192
ΔUVSSA	56.2695
ΔUVSSA	62.0872
ΔUVSSA	47.4128
POLR2A-KR	55.3875
POLR2A-KR	50.1844
POLR2A-KR	39.6385
ΔFANCA	117.589
ΔFANCA	138.009
ΔFANCA	86.2292
ΔCSB ΔFANCA	40.9619
ΔCSB ΔFANCA	48.2136
ΔCSB ΔFANCA	25.7714

## Sheet: Fig2e
Genotype	HCHO (μM)	Surviving fraction (%)		Statistical significance was evaluated with Dunnett test.
WT	0	100		Genotype	Dose	p
WT	0	100		POLR2A-KR	300	p < 0.0001
WT	0	100		ΔFANCA	300	p < 0.0001
POLR2A-KR	0	100		ΔCSB	300	p < 0.0001
POLR2A-KR	0	100		ΔCSB ΔFANCA	300	p < 0.0001
POLR2A-KR	0	100
ΔFANCA	0	100
ΔFANCA	0	100
ΔFANCA	0	100
ΔCSB	0	100
ΔCSB	0	100
ΔCSB	0	100
ΔCSB ΔFANCA	0	100
ΔCSB ΔFANCA	0	100
ΔCSB ΔFANCA	0	100
WT	100	117.021
WT	100	65.8228
WT	100	84.8485
POLR2A-KR	100	84.7222
POLR2A-KR	100	67.9012
POLR2A-KR	100	105.714
ΔFANCA	100	61.6667
ΔFANCA	100	51.2821
ΔFANCA	100	70.4545
ΔCSB	100	66.6667
ΔCSB	100	67.6056
ΔCSB	100	55
ΔCSB ΔFANCA	100	28.0702
ΔCSB ΔFANCA	100	25
ΔCSB ΔFANCA	100	35.1852
WT	200	91.4894
WT	200	59.4937
WT	200	96.9697
POLR2A-KR	200	40.2778
POLR2A-KR	200	42.5926
POLR2A-KR	200	37.1429
ΔFANCA	200	25.8333
ΔFANCA	200	46.1538
ΔFANCA	200	35.2273
ΔCSB	200	24.359
ΔCSB	200	26.0563
ΔCSB	200	24.375
ΔCSB ΔFANCA	200	4.60526
ΔCSB ΔFANCA	200	4.375
ΔCSB ΔFANCA	200	5.09259
WT	300	67.0213
WT	300	53.7975
WT	300	75
POLR2A-KR	300	30.9028
POLR2A-KR	300	26.2346
POLR2A-KR	300	30.7143
ΔFANCA	300	17.5
ΔFANCA	300	17.3077
ΔFANCA	300	17.0455
ΔCSB	300	8.65385
ΔCSB	300	14.7887
ΔCSB	300	8.75
ΔCSB ΔFANCA	300	0.493421
ΔCSB ΔFANCA	300	1.19792
ΔCSB ΔFANCA	300	1.15741

## Sheet: Fig2g
WTvsCSB_0.1to1TPM	Genotype	Gene length (kb)	DPC residual ratio		WTvsCSB_1to10TPM	Genotype	Gene length (kb)	DPC residual ratio		WTvsCSB_10to100TPM	Genotype	Gene length (kb)	DPC residual ratio		WTvsCSB_over100TPM	Genotype	Gene length (kb)	DPC residual ratio		Statistical significance was evaluated with two-sided unpaired t-test.
	WT	3-10	0.987851			WT	3-10	0.779523			WT	3-10	0.450503			WT	3-10	0.315636		TPM	Gene length (kb)	p
	WT	3-10	0.995923			WT	3-10	0.80447			WT	3-10	0.478726			WT	3-10	0.352217		0.1-1	3-10	p = 0.306505402180301
	WT	3-10	1.02092			WT	3-10	0.805491			WT	3-10	0.495265			WT	3-10	0.342927		0.1-1	10-20	p = 0.956556902192846
	WT	10-20	1.01707			WT	10-20	0.831964			WT	10-20	0.469853			WT	10-20	0.367624		0.1-1	20-30	p = 0.514840657583945
	WT	10-20	1.03074			WT	10-20	0.8481			WT	10-20	0.510591			WT	10-20	0.387385		0.1-1	30-50	p = 0.3514725169763
	WT	10-20	1.05037			WT	10-20	0.866193			WT	10-20	0.517478			WT	10-20	0.381959		0.1-1	50-80	p = 0.21911043487298
	WT	20-30	1.03078			WT	20-30	0.85529			WT	20-30	0.494047			WT	20-30	0.397572		0.1-1	80-150	p = 0.152287706935352
	WT	20-30	1.04702			WT	20-30	0.895616			WT	20-30	0.543376			WT	20-30	0.435455		0.1-1	≥150	p = 0.170170412355654
	WT	20-30	1.06241			WT	20-30	0.887167			WT	20-30	0.546198			WT	20-30	0.433469		1-10	3-10	p = 0.00133329773076552
	WT	30-50	1.03214			WT	30-50	0.834103			WT	30-50	0.511741			WT	30-50	0.415871		1-10	10-20	p = 0.00198956311714049
	WT	30-50	1.06553			WT	30-50	0.883802			WT	30-50	0.560732			WT	30-50	0.468194		1-10	20-30	p = 0.00950906071286947
	WT	30-50	1.07307			WT	30-50	0.909927			WT	30-50	0.555757			WT	30-50	0.457947		1-10	30-50	p = 0.0394138914183735
	WT	50-80	1.04556			WT	50-80	0.876557			WT	50-80	0.578341			WT	50-80	0.463538		1-10	50-80	p = 0.10698639502054
	WT	50-80	1.07586			WT	50-80	0.93654			WT	50-80	0.636628			WT	50-80	0.509824		1-10	80-150	p = 0.129330379766861
	WT	50-80	1.09061			WT	50-80	0.945511			WT	50-80	0.635459			WT	50-80	0.522323		1-10	≥150	p = 0.470068025223212
	WT	80-150	1.04713			WT	80-150	0.885669			WT	80-150	0.636817			WT	80-150	0.556056		10-100	3-10	p = 0.000256698256372699
	WT	80-150	1.08682			WT	80-150	0.942725			WT	80-150	0.700341			WT	80-150	0.604072		10-100	10-20	p = 0.000734569747068201
	WT	80-150	1.10116			WT	80-150	0.960371			WT	80-150	0.703578			WT	80-150	0.599443		10-100	20-30	p = 0.000671838451700379
	WT	≥150	1.0486			WT	≥150	0.998074			WT	≥150	0.824333			WT	≥150	0.707161		10-100	30-50	p = 0.000551238965016705
	WT	≥150	1.11142			WT	≥150	1.05714			WT	≥150	0.883651			WT	≥150	0.741849		10-100	50-80	p = 0.00141692614464545
	WT	≥150	1.12383			WT	≥150	1.07328			WT	≥150	0.886247			WT	≥150	0.767557		10-100	80-150	p = 0.00381747488448499
	ΔCSB	3-10	0.999304			ΔCSB	3-10	0.885017			ΔCSB	3-10	0.65225			ΔCSB	3-10	0.474574		10-100	≥150	p = 0.0479217621401748
	ΔCSB	3-10	1.02974			ΔCSB	3-10	0.906742			ΔCSB	3-10	0.665764			ΔCSB	3-10	0.498672		≥100	3-10	p = 0.000403596671880184
	ΔCSB	3-10	1.02347			ΔCSB	3-10	0.921127			ΔCSB	3-10	0.682316			ΔCSB	3-10	0.50446		≥100	10-20	p = 0.000103654443326755
	ΔCSB	10-20	1.01336			ΔCSB	10-20	0.923946			ΔCSB	10-20	0.645848			ΔCSB	10-20	0.522787		≥100	20-30	p = 0.000286186435218288
	ΔCSB	10-20	1.04539			ΔCSB	10-20	0.948693			ΔCSB	10-20	0.673207			ΔCSB	10-20	0.538093		≥100	30-50	p = 0.00075689848118533
	ΔCSB	10-20	1.04187			ΔCSB	10-20	0.936468			ΔCSB	10-20	0.676833			ΔCSB	10-20	0.552034		≥100	50-80	p = 0.000835049344163612
	ΔCSB	20-30	1.03518			ΔCSB	20-30	0.937786			ΔCSB	20-30	0.68745			ΔCSB	20-30	0.570019		≥100	80-150	p = 0.00240176269795003
	ΔCSB	20-30	1.04377			ΔCSB	20-30	0.939084			ΔCSB	20-30	0.696829			ΔCSB	20-30	0.573749		≥100	≥150	p = 0.00353881245100327
	ΔCSB	20-30	1.04098			ΔCSB	20-30	0.959507			ΔCSB	20-30	0.70446			ΔCSB	20-30	0.582981
	ΔCSB	30-50	1.02739			ΔCSB	30-50	0.929475			ΔCSB	30-50	0.706278			ΔCSB	30-50	0.601577
	ΔCSB	30-50	1.04703			ΔCSB	30-50	0.957268			ΔCSB	30-50	0.705827			ΔCSB	30-50	0.613085
	ΔCSB	30-50	1.05051			ΔCSB	30-50	0.962311			ΔCSB	30-50	0.72582			ΔCSB	30-50	0.630815
	ΔCSB	50-80	1.04229			ΔCSB	50-80	0.954674			ΔCSB	50-80	0.772021			ΔCSB	50-80	0.656371
	ΔCSB	50-80	1.05002			ΔCSB	50-80	0.965741			ΔCSB	50-80	0.767664			ΔCSB	50-80	0.667203
	ΔCSB	50-80	1.05835			ΔCSB	50-80	0.980631			ΔCSB	50-80	0.788651			ΔCSB	50-80	0.671851
	ΔCSB	80-150	1.04354			ΔCSB	80-150	0.962155			ΔCSB	80-150	0.814317			ΔCSB	80-150	0.733093
	ΔCSB	80-150	1.04242			ΔCSB	80-150	0.973944			ΔCSB	80-150	0.812266			ΔCSB	80-150	0.725559
	ΔCSB	80-150	1.05901			ΔCSB	80-150	0.989019			ΔCSB	80-150	0.840755			ΔCSB	80-150	0.782443
	ΔCSB	≥150	1.05173			ΔCSB	≥150	1.02192			ΔCSB	≥150	0.925084			ΔCSB	≥150	0.851756
	ΔCSB	≥150	1.03709			ΔCSB	≥150	1.00865			ΔCSB	≥150	0.912733			ΔCSB	≥150	0.845571
	ΔCSB	≥150	1.06933			ΔCSB	≥150	1.03929			ΔCSB	≥150	0.938933			ΔCSB	≥150	0.870389

## Sheet: Fig2i
Genotype	Gene length (kb)	DPC residual ratio		Statistical significance was evaluated with two-sided unpaired t-test.
WT	3-10	0.3123		Genotype	Gene length (kb)	p
WT	3-10	0.342718		ΔUVSSA	3-10	p = 0.00159505123406968
WT	3-10	0.332522		ΔUVSSA	10-20	p = 0.00678772118737264
ΔUVSSA	3-10	0.402284		ΔUVSSA	20-30	p = 0.00164056697202672
ΔUVSSA	3-10	0.400354		ΔUVSSA	30-50	p = 0.00096317869158818
ΔUVSSA	3-10	0.395046		ΔUVSSA	50-80	p = 0.000222326978779929
POLR2A-KR	3-10	0.39698		ΔUVSSA	80-150	p = 0.00060965664871933
POLR2A-KR	3-10	0.398551		ΔUVSSA	≧150	p = 0.00249843303835364
POLR2A-KR	3-10	0.41291		POLR2A-KR	3-10	p = 0.00200763580947736
WT	10-20	0.357618		POLR2A-KR	10-20	p = 0.0171663171714426
WT	10-20	0.399813		POLR2A-KR	20-30	p = 0.00380905383146291
WT	10-20	0.389212		POLR2A-KR	30-50	p = 0.00338005545496512
ΔUVSSA	10-20	0.44683		POLR2A-KR	50-80	p = 0.0027998217383115
ΔUVSSA	10-20	0.457939		POLR2A-KR	80-150	p = 0.00624805482068928
ΔUVSSA	10-20	0.446076		POLR2A-KR	≧150	p = 0.0546215660386375
POLR2A-KR	10-20	0.43133
POLR2A-KR	10-20	0.442363
POLR2A-KR	10-20	0.466927
WT	20-30	0.406524
WT	20-30	0.433384
WT	20-30	0.40904
ΔUVSSA	20-30	0.485428
ΔUVSSA	20-30	0.505414
ΔUVSSA	20-30	0.493024
POLR2A-KR	20-30	0.474285
POLR2A-KR	20-30	0.495649
POLR2A-KR	20-30	0.505001
WT	30-50	0.436591
WT	30-50	0.456975
WT	30-50	0.425508
ΔUVSSA	30-50	0.520927
ΔUVSSA	30-50	0.536369
ΔUVSSA	30-50	0.528807
POLR2A-KR	30-50	0.508629
POLR2A-KR	30-50	0.535532
POLR2A-KR	30-50	0.546404
WT	50-80	0.503998
WT	50-80	0.514146
WT	50-80	0.492197
ΔUVSSA	50-80	0.591167
ΔUVSSA	50-80	0.597611
ΔUVSSA	50-80	0.58757
POLR2A-KR	50-80	0.563857
POLR2A-KR	50-80	0.590954
POLR2A-KR	50-80	0.599008
WT	80-150	0.569161
WT	80-150	0.599983
WT	80-150	0.573967
ΔUVSSA	80-150	0.67324
ΔUVSSA	80-150	0.67636
ΔUVSSA	80-150	0.679068
POLR2A-KR	80-150	0.64223
POLR2A-KR	80-150	0.67587
POLR2A-KR	80-150	0.687651
WT	≧150	0.727007
WT	≧150	0.751768
WT	≧150	0.734211
ΔUVSSA	≧150	0.790198
ΔUVSSA	≧150	0.80044
ΔUVSSA	≧150	0.788868
POLR2A-KR	≧150	0.762946
POLR2A-KR	≧150	0.791732
POLR2A-KR	≧150	0.833143

## Sheet: Fig3d
Treatment	Gene length (kb)	DPC residual ratio		Statistical significance was evaluated with two-sided unpaired t-test.
DMSO	3-10	0.315636		Treatment	Gene length (kb)	p
DMSO	3-10	0.352217		CB5083	3-10	p = 0.00972927445942106
DMSO	3-10	0.342927		CB5083	10-20	p = 0.0347555454026087
CB5083	3-10	0.474574		CB5083	20-30	p = 0.0169673684175879
CB5083	3-10	0.498672		CB5083	30-50	p = 0.00247541110045466
CB5083	3-10	0.50446		CB5083	50-80	p = 0.00144803496220216
NMS873	3-10	0.452938		CB5083	80-150	p = 0.00165646332448283
NMS873	3-10	0.358309		CB5083	≧150	p = 0.000809428367612744
NMS873	3-10	0.381309		NMS873	3-10	p = 0.149230472923506
DMSO	10-20	0.367624		NMS873	10-20	p = 0.0314297767272452
DMSO	10-20	0.387385		NMS873	20-30	p = 0.0142579389200421
DMSO	10-20	0.381959		NMS873	30-50	p = 0.00272631177948024
CB5083	10-20	0.522787		NMS873	50-80	p = 0.00325631117302669
CB5083	10-20	0.538093		NMS873	80-150	p = 0.00166284151092933
CB5083	10-20	0.552034		NMS873	≧150	p = 0.00116807545134322
NMS873	10-20	0.511877
NMS873	10-20	0.440046
NMS873	10-20	0.452036
DMSO	20-30	0.397572
DMSO	20-30	0.435455
DMSO	20-30	0.433469
CB5083	20-30	0.570019
CB5083	20-30	0.573749
CB5083	20-30	0.582981
NMS873	20-30	0.544601
NMS873	20-30	0.490709
NMS873	20-30	0.489057
DMSO	30-50	0.415871
DMSO	30-50	0.468194
DMSO	30-50	0.457947
CB5083	30-50	0.601577
CB5083	30-50	0.613085
CB5083	30-50	0.630815
NMS873	30-50	0.583639
NMS873	30-50	0.549275
NMS873	30-50	0.533312
DMSO	50-80	0.463538
DMSO	50-80	0.509824
DMSO	50-80	0.522323
CB5083	50-80	0.656371
CB5083	50-80	0.667203
CB5083	50-80	0.671851
NMS873	50-80	0.650955
NMS873	50-80	0.611852
NMS873	50-80	0.606152
DMSO	80-150	0.556056
DMSO	80-150	0.604072
DMSO	80-150	0.599443
CB5083	80-150	0.733093
CB5083	80-150	0.725559
CB5083	80-150	0.782443
NMS873	80-150	0.735389
NMS873	80-150	0.718752
NMS873	80-150	0.692922
DMSO	≧150	0.707161
DMSO	≧150	0.741849
DMSO	≧150	0.767557
CB5083	≧150	0.851756
CB5083	≧150	0.845571
CB5083	≧150	0.870389
NMS873	≧150	0.839551
NMS873	≧150	0.820683
NMS873	≧150	0.826133

## Sheet: Fig3f
Treatment	Gene length (kb)	DPC residual ratio		Statistical significance was evaluated with two-sided unpaired t-test.
DMSO	3-10	0.323254		Treatment	Gene length (kb)	p
DMSO	3-10	0.331388		Epoxomicin	3-10	p = 0.0587918535928924
DMSO	3-10	0.299128		Epoxomicin	10-20	p = 0.0376047453674589
Epoxomicin	3-10	0.422319		Epoxomicin	20-30	p = 0.0282686099980016
Epoxomicin	3-10	0.456062		Epoxomicin	30-50	p = 0.0161551487707644
Epoxomicin	3-10	0.657507		Epoxomicin	50-80	p = 0.0105866497857875
MG262	3-10	0.465053		Epoxomicin	80-150	p = 0.00450179653629969
MG262	3-10	0.463518		Epoxomicin	≧150	p = 0.0108860513343612
MG262	3-10	0.424078		MG262	3-10	p = 0.00130055065356495
DMSO	10-20	0.38568		MG262	10-20	p = 0.00126468776828045
DMSO	10-20	0.384517		MG262	20-30	p = 0.000809993550117803
DMSO	10-20	0.352092		MG262	30-50	p = 0.000210680679016603
Epoxomicin	10-20	0.471435		MG262	50-80	p = 0.000212048127390714
Epoxomicin	10-20	0.500731		MG262	80-150	p = 0.00090587098450775
Epoxomicin	10-20	0.64088		MG262	≧150	p = 0.00390039996868964
MG262	10-20	0.491844
MG262	10-20	0.507117
MG262	10-20	0.474637
DMSO	20-30	0.41657
DMSO	20-30	0.426847
DMSO	20-30	0.392431
Epoxomicin	20-30	0.520401
Epoxomicin	20-30	0.533821
Epoxomicin	20-30	0.668077
MG262	20-30	0.543036
MG262	20-30	0.548415
MG262	20-30	0.518625
DMSO	30-50	0.441974
DMSO	30-50	0.434378
DMSO	30-50	0.410886
Epoxomicin	30-50	0.555633
Epoxomicin	30-50	0.571554
Epoxomicin	30-50	0.693231
MG262	30-50	0.57228
MG262	30-50	0.581286
MG262	30-50	0.560841
DMSO	50-80	0.49945
DMSO	50-80	0.502905
DMSO	50-80	0.475749
Epoxomicin	50-80	0.626963
Epoxomicin	50-80	0.620636
Epoxomicin	50-80	0.731214
MG262	50-80	0.628729
MG262	50-80	0.65338
MG262	50-80	0.633874
DMSO	80-150	0.586487
DMSO	80-150	0.581736
DMSO	80-150	0.5425
Epoxomicin	80-150	0.726741
Epoxomicin	80-150	0.709417
Epoxomicin	80-150	0.797154
MG262	80-150	0.708464
MG262	80-150	0.732726
MG262	80-150	0.705091
DMSO	≧150	0.763524
DMSO	≧150	0.726812
DMSO	≧150	0.706493
Epoxomicin	≧150	0.828345
Epoxomicin	≧150	0.839982
Epoxomicin	≧150	0.89889
MG262	≧150	0.842609
MG262	≧150	0.844322
MG262	≧150	0.826603

[truncated: 23 more sheets: Fig3h, Fig4d, Fig5d, Fig5e, Fig6b, Fig6c, Fig6d, Fig6f, Ext_Data_Fig1b, Ext_Data_Fig1e, Ext_Data_Fig3b, Ext_Data_Fig3d, Ext_Data_Fig3e, Ext_Data_Fig4b, Ext_Data_Fig4d, Ext_Data_Fig6d, Ext_Data_Fig7a, Ext_Data_Fig7b, Ext_Data_Fig7c, Ext_Data_Fig7d …]
